# Supplementary material for: Conformationally Confined Emissive Cationic Macrocycle with Photocontrolled Organelle‐Specific Translocation
Source: Adv Sci (Weinh). 2022 Jun 17;9(23):2201962. doi: 10.1002/advs.202201962 (PMC9376817; doi:10.1002/advs.202201962)
Supplement: Supplementary file 2 — Supporting Information [file ADVS-9-2201962-s002.cif]

data_r20210331d
_audit_creation_date               2021-04-01
_audit_creation_method
;
Olex2 1.2
(compiled 2018.05.29 svn.r3508 for OlexSys, GUI svn.r5506)
;
_shelx_SHELXL_version_number       '2018/3'
_audit_contact_author_address      ?
_audit_contact_author_email        ?
_audit_contact_author_name         ''
_audit_contact_author_phone        ?
_publ_contact_author_id_orcid      ?
_publ_section_references
;
Dolomanov, O.V., Bourhis, L.J., Gildea, R.J, Howard, J.A.K. & Puschmann, H.
 (2009), J. Appl. Cryst. 42, 339-341.

Sheldrick, G.M. (2015). Acta Cryst. A71, 3-8.

Sheldrick, G.M. (2015). Acta Cryst. C71, 3-8.
;
_chemical_name_common              ?
_chemical_name_systematic          ?
_chemical_formula_moiety          
 'C36 H28 Br N3, 2(F6 P), 2(C3 H6 O), 0.25(H2 O)'
_chemical_formula_sum              'C42 H40.50 Br F12 N3 O2.25 P2'
_chemical_formula_weight           993.12
_chemical_melting_point            ?
_chemical_oxdiff_formula           'C11 H10 N O'
loop_
  _atom_type_symbol
  _atom_type_description
  _atom_type_scat_dispersion_real
  _atom_type_scat_dispersion_imag
  _atom_type_scat_source
 'C' 'C' 0.0033 0.0016 'International Tables Vol C Tables 4.2.6.8 and 6.1.1.4'
 'H' 'H' 0.0000 0.0000 'International Tables Vol C Tables 4.2.6.8 and 6.1.1.4'
 'Br' 'Br' -0.2901 2.4595
 'International Tables Vol C Tables 4.2.6.8 and 6.1.1.4'
 'F' 'F' 0.0171 0.0103 'International Tables Vol C Tables 4.2.6.8 and 6.1.1.4'
 'N' 'N' 0.0061 0.0033 'International Tables Vol C Tables 4.2.6.8 and 6.1.1.4'
 'O' 'O' 0.0106 0.0060 'International Tables Vol C Tables 4.2.6.8 and 6.1.1.4'
 'P' 'P' 0.1023 0.0942 'International Tables Vol C Tables 4.2.6.8 and 6.1.1.4'

_shelx_space_group_comment
;
The symmetry employed for this shelxl refinement is uniquely defined
by the following loop, which should always be used as a source of
symmetry information in preference to the above space-group names.
They are only intended as comments.
;
_space_group_crystal_system        'triclinic'
_space_group_IT_number             2
_space_group_name_H-M_alt          'P -1'
_space_group_name_Hall             '-P 1'
loop_
  _space_group_symop_operation_xyz
 'x, y, z'
 '-x, -y, -z'

_cell_length_a                     8.8888(3)
_cell_length_b                     11.2442(3)
_cell_length_c                     21.6730(6)
_cell_angle_alpha                  80.146(2)
_cell_angle_beta                   85.569(2)
_cell_angle_gamma                  83.005(2)
_cell_volume                       2114.79(11)
_cell_formula_units_Z              2
_cell_measurement_reflns_used      13715
_cell_measurement_temperature      113.15
_cell_measurement_theta_max        32.9640
_cell_measurement_theta_min        1.8930
_shelx_estimated_absorpt_T_max     0.830
_shelx_estimated_absorpt_T_min     0.779
_exptl_absorpt_coefficient_mu      1.142
_exptl_absorpt_correction_T_max    1.00000
_exptl_absorpt_correction_T_min    0.46803
_exptl_absorpt_correction_type     multi-scan
_exptl_absorpt_process_details    
 'CrysAlisPro 1.171.39.46 (Rigaku Oxford Diffraction, 2018)'
_exptl_absorpt_special_details     ?
_exptl_crystal_colour              ?
_exptl_crystal_density_diffrn      1.560
_exptl_crystal_density_meas        ?
_exptl_crystal_density_method      ?
_exptl_crystal_description         block
_exptl_crystal_F_000               1009
_exptl_crystal_size_max            0.23
_exptl_crystal_size_mid            0.2
_exptl_crystal_size_min            0.17
_exptl_transmission_factor_max     ?
_exptl_transmission_factor_min     ?
_diffrn_reflns_av_R_equivalents    0.0410
_diffrn_reflns_av_unetI/netI       0.0483
_diffrn_reflns_Laue_measured_fraction_full  1.000
_diffrn_reflns_Laue_measured_fraction_max  1.000
_diffrn_reflns_limit_h_max         11
_diffrn_reflns_limit_h_min         -11
_diffrn_reflns_limit_k_max         14
_diffrn_reflns_limit_k_min         -14
_diffrn_reflns_limit_l_max         26
_diffrn_reflns_limit_l_min         -27
_diffrn_reflns_number              22592
_diffrn_reflns_point_group_measured_fraction_full  1.000
_diffrn_reflns_point_group_measured_fraction_max  1.000
_diffrn_reflns_theta_full          25.242
_diffrn_reflns_theta_max           26.372
_diffrn_reflns_theta_min           1.850
_diffrn_ambient_temperature        113.15
_diffrn_detector                   'CCD plate'
_diffrn_detector_area_resol_mean   ?
_diffrn_measured_fraction_theta_full  1.000
_diffrn_measured_fraction_theta_max  1.000
_diffrn_measurement_details
;
List of Runs (angles in degrees, time in seconds):

  # Type    Start    End  Width  t~exp~   \w     \q     \k     \f   Frames
--------------------------------------------------------------------------
  1  \w   -115.00  65.00   0.25   10.00    --  -25.00  45.00   0.00  720
  2  \w   -115.00  65.00   0.25   10.00    --  -25.00  45.00  90.00  720
  3  \w   -115.00  65.00   0.25   10.00    --  -25.00  45.00 180.00  720
;
_diffrn_measurement_device         'abstract diffractometer'
_diffrn_measurement_device_type    'Rigaku Saturn 70 CCD'
_diffrn_measurement_method         '\w scans'
_diffrn_orient_matrix_type        
 'CrysAlisPro convention (1999,Acta A55,543-557)'
_diffrn_orient_matrix_UB_11        0.0632455000
_diffrn_orient_matrix_UB_12        0.0319073000
_diffrn_orient_matrix_UB_13        -0.0113965000
_diffrn_orient_matrix_UB_21        -0.0193609000
_diffrn_orient_matrix_UB_22        0.0010864000
_diffrn_orient_matrix_UB_23        -0.0312488000
_diffrn_orient_matrix_UB_31        -0.0459368000
_diffrn_orient_matrix_UB_32        0.0559535000
_diffrn_orient_matrix_UB_33        0.0008451000
_diffrn_radiation_monochromator    confocal
_diffrn_radiation_probe            x-ray
_diffrn_radiation_type             MoK\a
_diffrn_radiation_wavelength       0.71073
_diffrn_source                     'rotating anode'
_diffrn_source_type                'Enhance (Mo) X-ray Source'
_reflns_Friedel_coverage           0.000
_reflns_Friedel_fraction_full      .
_reflns_Friedel_fraction_max       .
_reflns_number_gt                  6794
_reflns_number_total               8632
_reflns_odcompleteness_completeness  99.98
_reflns_odcompleteness_iscentric   1
_reflns_odcompleteness_theta       26.32
_reflns_special_details
;
 Reflections were merged by SHELXL according to the crystal
 class for the calculation of statistics and refinement.
 
 _reflns_Friedel_fraction is defined as the number of unique
 Friedel pairs measured divided by the number that would be
 possible theoretically, ignoring centric projections and
 systematic absences.
;
_reflns_threshold_expression       'I > 2\s(I)'
_computing_cell_refinement         'CrysAlisPro 1.171.39.46 (Rigaku OD, 2018)'
_computing_data_collection         'CrysAlisPro 1.171.39.46 (Rigaku OD, 2018)'
_computing_data_reduction          'CrysAlisPro 1.171.39.46 (Rigaku OD, 2018)'
_computing_molecular_graphics      'Olex2 (Dolomanov et al., 2009)'
_computing_publication_material    'Olex2 (Dolomanov et al., 2009)'
_computing_structure_refinement    'ShelXL (Sheldrick, 2015)'
_computing_structure_solution      'ShelXT (Sheldrick, 2015)'
_refine_diff_density_max           0.609
_refine_diff_density_min           -0.763
_refine_diff_density_rms           0.070
_refine_ls_extinction_coef         0.0067(5)
_refine_ls_extinction_expression  
 'Fc^*^=kFc[1+0.001xFc^2^\l^3^/sin(2\q)]^-1/4^'
_refine_ls_extinction_method       'SHELXL-2018/3 (Sheldrick 2018)'
_refine_ls_goodness_of_fit_ref     1.013
_refine_ls_hydrogen_treatment      constr
_refine_ls_matrix_type             full
_refine_ls_number_parameters       576
_refine_ls_number_reflns           8632
_refine_ls_number_restraints       0
_refine_ls_R_factor_all            0.0660
_refine_ls_R_factor_gt             0.0466
_refine_ls_restrained_S_all        1.013
_refine_ls_shift/su_max            0.001
_refine_ls_shift/su_mean           0.000
_refine_ls_structure_factor_coef   Fsqd
_refine_ls_weighting_details      
 'w=1/[\s^2^(Fo^2^)+(0.0487P)^2^+2.1536P] where P=(Fo^2^+2Fc^2^)/3'
_refine_ls_weighting_scheme        calc
_refine_ls_wR_factor_gt            0.1066
_refine_ls_wR_factor_ref           0.1147
_refine_special_details            ?
_olex2_refinement_description
;
1. Fixed Uiso
 At 1.2 times of:
  All C(H) groups, All C(H,H) groups
 At 1.5 times of:
  All C(H,H,H) groups, All O(H,H) groups
2. Others
 Fixed Sof: O3(0.25) H3A(0.25) H3B(0.25)
3.a Free rotating group:
 O3(H3A,H3B)
3.b Secondary CH2 refined with riding coordinates:
 C18(H18A,H18B), C36(H36A,H36B)
3.c Aromatic/amide H refined with riding coordinates:
 C2(H2), C3(H3), C5(H5), C6(H6), C8(H8), C9(H9), C11(H11), C12(H12), C14(H14),
 C15(H15), C16(H16), C17(H17), C20(H20), C21(H21), C23(H23), C24(H24), C26(H26),
  C27(H27), C29(H29), C30(H30), C32(H32), C33(H33), C34(H34), C35(H35)
3.d Idealised Me refined as rotating group:
 C37(H37A,H37B,H37C), C39(H39A,H39B,H39C), C40(H40A,H40B,H40C), C42(H42A,H42B,
 H42C)
;
_atom_sites_solution_hydrogens     mixed
_atom_sites_solution_primary       dual
_atom_sites_solution_secondary     ?
loop_
  _atom_site_label
  _atom_site_type_symbol
  _atom_site_fract_x
  _atom_site_fract_y
  _atom_site_fract_z
  _atom_site_U_iso_or_equiv
  _atom_site_adp_type
  _atom_site_occupancy
  _atom_site_site_symmetry_order
  _atom_site_calc_flag
  _atom_site_refinement_flags_posn
  _atom_site_refinement_flags_adp
  _atom_site_refinement_flags_occupancy
  _atom_site_disorder_assembly
  _atom_site_disorder_group
 Br1 Br 0.23681(4) 1.12694(3) 0.52113(2) 0.03915(12) Uani 1 1 d . . . . .
 N1 N 0.2516(3) 0.59810(18) 0.48821(10) 0.0197(5) Uani 1 1 d . . . . .
 N2 N 0.4411(3) 0.06359(19) 0.80926(10) 0.0205(5) Uani 1 1 d . . . . .
 N3 N -0.0237(3) 0.44214(19) 0.14737(10) 0.0217(5) Uani 1 1 d . . . . .
 C1 C 0.2414(3) 0.9627(2) 0.51001(13) 0.0238(6) Uani 1 1 d . . . . .
 C2 C 0.3519(3) 0.9157(2) 0.46937(14) 0.0269(6) Uani 1 1 d . . . . .
 H2 H 0.422490 0.965719 0.446230 0.032 Uiso 1 1 calc R . . . .
 C3 C 0.3581(3) 0.7946(2) 0.46293(13) 0.0244(6) Uani 1 1 d . . . . .
 H3 H 0.434778 0.760320 0.436093 0.029 Uiso 1 1 calc R . . . .
 C4 C 0.2514(3) 0.7234(2) 0.49596(12) 0.0194(6) Uani 1 1 d . . . . .
 C5 C 0.1416(3) 0.7719(2) 0.53625(13) 0.0221(6) Uani 1 1 d . . . . .
 H5 H 0.069394 0.722506 0.558645 0.026 Uiso 1 1 calc R . . . .
 C6 C 0.1361(3) 0.8925(2) 0.54418(14) 0.0257(6) Uani 1 1 d . . . . .
 H6 H 0.062065 0.925968 0.572314 0.031 Uiso 1 1 calc R . . . .
 C7 C 0.2782(3) 0.5102(2) 0.54294(12) 0.0184(5) Uani 1 1 d . . . . .
 C8 C 0.1862(3) 0.4177(2) 0.56256(13) 0.0201(5) Uani 1 1 d . . . . .
 H8 H 0.101609 0.412384 0.539316 0.024 Uiso 1 1 calc R . . . .
 C9 C 0.2171(3) 0.3333(2) 0.61573(12) 0.0194(5) Uani 1 1 d . . . . .
 H9 H 0.153764 0.270118 0.628003 0.023 Uiso 1 1 calc R . . . .
 C10 C 0.3392(3) 0.3387(2) 0.65195(12) 0.0186(5) Uani 1 1 d . . . . .
 C11 C 0.4269(3) 0.4356(2) 0.63325(13) 0.0217(6) Uani 1 1 d . . . . .
 H11 H 0.507800 0.444130 0.657804 0.026 Uiso 1 1 calc R . . . .
 C12 C 0.3975(3) 0.5191(2) 0.57951(13) 0.0208(6) Uani 1 1 d . . . . .
 H12 H 0.459323 0.583361 0.567409 0.025 Uiso 1 1 calc R . . . .
 C13 C 0.3746(3) 0.2444(2) 0.70684(12) 0.0194(5) Uani 1 1 d . . . . .
 C14 C 0.3108(4) 0.1371(3) 0.71729(16) 0.0457(10) Uani 1 1 d . . . . .
 H14 H 0.241441 0.123508 0.688681 0.055 Uiso 1 1 calc R . . . .
 C15 C 0.3443(4) 0.0492(3) 0.76785(16) 0.0454(10) Uani 1 1 d . . . . .
 H15 H 0.297445 -0.023811 0.773532 0.054 Uiso 1 1 calc R . . . .
 C16 C 0.5044(4) 0.1684(3) 0.80097(16) 0.0425(9) Uani 1 1 d . . . . .
 H16 H 0.572989 0.179762 0.830421 0.051 Uiso 1 1 calc R . . . .
 C17 C 0.4731(4) 0.2591(3) 0.75152(16) 0.0404(8) Uani 1 1 d . . . . .
 H17 H 0.518553 0.332457 0.747516 0.048 Uiso 1 1 calc R . . . .
 C18 C 0.4822(3) -0.0317(2) 0.86508(13) 0.0247(6) Uani 1 1 d . . . . .
 H18A H 0.477238 0.007336 0.902922 0.030 Uiso 1 1 calc R . . . .
 H18B H 0.587925 -0.068406 0.858241 0.030 Uiso 1 1 calc R . . . .
 C19 C 0.3779(3) -0.1304(2) 0.87616(12) 0.0223(6) Uani 1 1 d . . . . .
 C20 C 0.4275(3) -0.2445(3) 0.86067(13) 0.0272(6) Uani 1 1 d . . . . .
 H20 H 0.527376 -0.260308 0.842785 0.033 Uiso 1 1 calc R . . . .
 C21 C 0.3308(3) -0.3357(2) 0.87137(14) 0.0277(6) Uani 1 1 d . . . . .
 H21 H 0.365478 -0.413840 0.861447 0.033 Uiso 1 1 calc R . . . .
 C22 C 0.1837(3) -0.3122(2) 0.89656(12) 0.0228(6) Uani 1 1 d . . . . .
 C23 C 0.1340(3) -0.1984(3) 0.91139(14) 0.0278(6) Uani 1 1 d . . . . .
 H23 H 0.033083 -0.181950 0.928168 0.033 Uiso 1 1 calc R . . . .
 C24 C 0.2307(3) -0.1082(3) 0.90189(14) 0.0281(6) Uani 1 1 d . . . . .
 H24 H 0.196425 -0.030859 0.912991 0.034 Uiso 1 1 calc R . . . .
 C25 C 0.2151(3) 0.5712(2) 0.43072(12) 0.0188(5) Uani 1 1 d . . . . .
 C26 C 0.1726(3) 0.6651(2) 0.38163(12) 0.0203(6) Uani 1 1 d . . . . .
 H26 H 0.169899 0.747217 0.387355 0.024 Uiso 1 1 calc R . . . .
 C27 C 0.1348(3) 0.6393(2) 0.32505(12) 0.0202(6) Uani 1 1 d . . . . .
 H27 H 0.107794 0.704368 0.292293 0.024 Uiso 1 1 calc R . . . .
 C28 C 0.1352(3) 0.5193(2) 0.31482(12) 0.0185(5) Uani 1 1 d . . . . .
 C29 C 0.1829(3) 0.4261(2) 0.36295(12) 0.0193(5) Uani 1 1 d . . . . .
 H29 H 0.187976 0.344176 0.356595 0.023 Uiso 1 1 calc R . . . .
 C30 C 0.2228(3) 0.4502(2) 0.41955(12) 0.0189(5) Uani 1 1 d . . . . .
 H30 H 0.255678 0.384918 0.451250 0.023 Uiso 1 1 calc R . . . .
 C31 C 0.0826(3) 0.4935(2) 0.25607(12) 0.0194(5) Uani 1 1 d . . . . .
 C32 C -0.0242(3) 0.5741(2) 0.22134(13) 0.0241(6) Uani 1 1 d . . . . .
 H32 H -0.061657 0.648646 0.235017 0.029 Uiso 1 1 calc R . . . .
 C33 C -0.0757(3) 0.5473(2) 0.16798(13) 0.0253(6) Uani 1 1 d . . . . .
 H33 H -0.148603 0.603173 0.145193 0.030 Uiso 1 1 calc R . . . .
 C34 C 0.0797(3) 0.3621(2) 0.17970(13) 0.0236(6) Uani 1 1 d . . . . .
 H34 H 0.114919 0.288248 0.164943 0.028 Uiso 1 1 calc R . . . .
 C35 C 0.1348(3) 0.3852(2) 0.23331(13) 0.0221(6) Uani 1 1 d . . . . .
 H35 H 0.208144 0.328003 0.255059 0.026 Uiso 1 1 calc R . . . .
 C36 C -0.0802(4) 0.4124(2) 0.08926(13) 0.0269(6) Uani 1 1 d . . . . .
 H36A H 0.007636 0.386939 0.061701 0.032 Uiso 1 1 calc R . . . .
 H36B H -0.136137 0.486265 0.066333 0.032 Uiso 1 1 calc R . . . .
 P1 P -0.12500(11) -0.02162(7) 0.71834(4) 0.0347(2) Uani 1 1 d . . . . .
 F1 F -0.1110(2) -0.12329(17) 0.67457(9) 0.0486(5) Uani 1 1 d . . . . .
 F2 F -0.1377(3) 0.07954(18) 0.76219(11) 0.0689(7) Uani 1 1 d . . . . .
 F3 F -0.2685(3) 0.04866(19) 0.68270(11) 0.0584(6) Uani 1 1 d . . . . .
 F4 F -0.0146(3) 0.05575(18) 0.66956(10) 0.0550(6) Uani 1 1 d . . . . .
 F5 F 0.0190(3) -0.09148(19) 0.75441(11) 0.0610(6) Uani 1 1 d . . . . .
 F6 F -0.2354(3) -0.09942(17) 0.76665(10) 0.0603(7) Uani 1 1 d . . . . .
 P2 P 0.28484(9) 0.22799(7) 0.98069(4) 0.02759(18) Uani 1 1 d . . . . .
 F7 F 0.2820(3) 0.2044(2) 0.90976(9) 0.0565(6) Uani 1 1 d . . . . .
 F8 F 0.2792(3) 0.2505(2) 1.05131(10) 0.0614(6) Uani 1 1 d . . . . .
 F9 F 0.11563(18) 0.29909(14) 0.97404(8) 0.0301(4) Uani 1 1 d . . . . .
 F10 F 0.3510(2) 0.35287(19) 0.95554(13) 0.0681(7) Uani 1 1 d . . . . .
 F11 F 0.4515(2) 0.1587(2) 0.98615(11) 0.0592(6) Uani 1 1 d . . . . .
 F12 F 0.2131(3) 0.10423(17) 1.00401(11) 0.0580(6) Uani 1 1 d . . . . .
 O1 O 0.5220(3) 0.6457(3) 0.72167(12) 0.0543(7) Uani 1 1 d . . . . .
 C37 C 0.2607(4) 0.6875(4) 0.70502(17) 0.0456(9) Uani 1 1 d . . . . .
 H37A H 0.256311 0.604101 0.726903 0.068 Uiso 1 1 calc GR . . . .
 H37B H 0.217687 0.696604 0.663948 0.068 Uiso 1 1 calc GR . . . .
 H37C H 0.202074 0.744129 0.729906 0.068 Uiso 1 1 calc GR . . . .
 C38 C 0.4209(4) 0.7145(3) 0.69637(15) 0.0384(8) Uani 1 1 d . . . . .
 C39 C 0.4556(5) 0.8278(4) 0.6530(2) 0.0633(12) Uani 1 1 d . . . . .
 H39A H 0.557743 0.845826 0.659546 0.095 Uiso 1 1 calc GR . . . .
 H39B H 0.381230 0.895629 0.661631 0.095 Uiso 1 1 calc GR . . . .
 H39C H 0.450454 0.816093 0.609467 0.095 Uiso 1 1 calc GR . . . .
 O2 O -0.3172(4) 0.3571(4) 0.84321(13) 0.0942(14) Uani 1 1 d . . . . .
 C40 C -0.1895(5) 0.1996(5) 0.9135(2) 0.0764(15) Uani 1 1 d . . . . .
 H40A H -0.253620 0.152205 0.944865 0.115 Uiso 1 1 calc GR . . . .
 H40B H -0.093164 0.205409 0.931386 0.115 Uiso 1 1 calc GR . . . .
 H40C H -0.169527 0.159474 0.876533 0.115 Uiso 1 1 calc GR . . . .
 C41 C -0.2695(5) 0.3250(5) 0.89483(18) 0.0675(14) Uani 1 1 d . . . . .
 C42 C -0.2892(5) 0.4073(4) 0.94299(19) 0.0664(13) Uani 1 1 d . . . . .
 H42A H -0.337795 0.487084 0.924571 0.100 Uiso 1 1 calc GR . . . .
 H42B H -0.189697 0.416231 0.957123 0.100 Uiso 1 1 calc GR . . . .
 H42C H -0.353056 0.372471 0.978823 0.100 Uiso 1 1 calc GR . . . .
 O3 O -0.5468(16) 0.4557(11) 0.7909(7) 0.077(4) Uani 0.25 1 d . . P . .
 H3A H -0.474196 0.406100 0.806406 0.116 Uiso 0.25 1 d G . P . .
 H3B H -0.511404 0.523890 0.783323 0.116 Uiso 0.25 1 d G . P . .

loop_
  _atom_site_aniso_label
  _atom_site_aniso_U_11
  _atom_site_aniso_U_22
  _atom_site_aniso_U_33
  _atom_site_aniso_U_23
  _atom_site_aniso_U_13
  _atom_site_aniso_U_12
 Br1 0.0417(2) 0.01950(15) 0.0590(2) -0.01145(14) -0.00960(16) -0.00296(12)
 N1 0.0255(12) 0.0167(10) 0.0177(11) -0.0012(9) -0.0065(9) -0.0041(9)
 N2 0.0215(12) 0.0222(11) 0.0173(11) -0.0024(9) -0.0031(9) -0.0001(9)
 N3 0.0277(13) 0.0224(11) 0.0154(11) -0.0017(9) -0.0030(10) -0.0048(9)
 C1 0.0301(16) 0.0137(11) 0.0289(15) -0.0045(11) -0.0098(13) -0.0018(11)
 C2 0.0323(16) 0.0218(13) 0.0273(16) -0.0003(12) -0.0010(13) -0.0113(12)
 C3 0.0268(15) 0.0257(13) 0.0219(14) -0.0069(11) 0.0017(12) -0.0050(11)
 C4 0.0250(14) 0.0173(12) 0.0168(13) -0.0019(10) -0.0075(11) -0.0035(10)
 C5 0.0223(14) 0.0212(12) 0.0215(14) 0.0012(11) -0.0035(11) -0.0026(11)
 C6 0.0283(15) 0.0232(13) 0.0258(15) -0.0076(12) -0.0045(12) 0.0029(11)
 C7 0.0201(14) 0.0179(12) 0.0164(13) -0.0034(10) -0.0003(10) 0.0006(10)
 C8 0.0180(13) 0.0212(12) 0.0217(14) -0.0031(11) -0.0043(11) -0.0029(10)
 C9 0.0188(13) 0.0196(12) 0.0195(13) -0.0023(10) 0.0010(11) -0.0035(10)
 C10 0.0190(13) 0.0186(12) 0.0183(13) -0.0071(10) 0.0001(11) 0.0021(10)
 C11 0.0225(14) 0.0209(12) 0.0234(14) -0.0070(11) -0.0049(11) -0.0027(11)
 C12 0.0221(14) 0.0165(11) 0.0251(14) -0.0045(11) -0.0033(11) -0.0040(10)
 C13 0.0188(13) 0.0230(13) 0.0159(13) -0.0055(11) 0.0010(11) 0.0017(10)
 C14 0.067(2) 0.0314(16) 0.043(2) 0.0093(15) -0.0363(18) -0.0218(16)
 C15 0.069(2) 0.0292(16) 0.042(2) 0.0090(14) -0.0356(18) -0.0227(16)
 C16 0.0349(18) 0.054(2) 0.0386(19) 0.0135(16) -0.0196(15) -0.0239(16)
 C17 0.0342(18) 0.0466(18) 0.0393(19) 0.0158(15) -0.0156(15) -0.0240(15)
 C18 0.0273(15) 0.0261(13) 0.0200(14) 0.0017(11) -0.0086(12) -0.0031(11)
 C19 0.0279(15) 0.0245(13) 0.0144(13) 0.0007(11) -0.0092(11) -0.0032(11)
 C20 0.0263(16) 0.0303(14) 0.0241(15) -0.0036(12) -0.0058(12) 0.0015(12)
 C21 0.0333(17) 0.0223(13) 0.0276(16) -0.0045(12) -0.0083(13) 0.0012(12)
 C22 0.0306(16) 0.0260(13) 0.0123(13) 0.0000(11) -0.0093(11) -0.0046(11)
 C23 0.0285(16) 0.0295(14) 0.0264(15) -0.0066(12) -0.0010(12) -0.0044(12)
 C24 0.0329(17) 0.0235(13) 0.0291(16) -0.0082(12) -0.0012(13) -0.0025(12)
 C25 0.0173(13) 0.0209(12) 0.0180(13) -0.0017(10) -0.0016(10) -0.0038(10)
 C26 0.0217(14) 0.0165(11) 0.0224(14) -0.0017(10) -0.0019(11) -0.0023(10)
 C27 0.0205(14) 0.0195(12) 0.0191(14) 0.0014(10) -0.0028(11) -0.0021(10)
 C28 0.0159(13) 0.0206(12) 0.0192(13) -0.0032(10) -0.0009(10) -0.0029(10)
 C29 0.0212(14) 0.0173(12) 0.0201(14) -0.0029(10) -0.0006(11) -0.0054(10)
 C30 0.0198(13) 0.0165(11) 0.0197(13) 0.0012(10) -0.0037(11) -0.0034(10)
 C31 0.0170(13) 0.0218(12) 0.0187(13) -0.0002(10) 0.0011(10) -0.0047(10)
 C32 0.0288(15) 0.0230(13) 0.0200(14) -0.0064(11) -0.0030(12) 0.0034(11)
 C33 0.0278(15) 0.0249(13) 0.0214(14) -0.0013(11) -0.0050(12) 0.0028(11)
 C34 0.0285(15) 0.0200(12) 0.0219(14) -0.0033(11) -0.0023(12) 0.0000(11)
 C35 0.0240(15) 0.0189(12) 0.0227(14) -0.0011(11) -0.0039(11) -0.0015(10)
 C36 0.0383(17) 0.0257(13) 0.0172(14) 0.0003(11) -0.0084(12) -0.0075(12)
 P1 0.0525(6) 0.0211(4) 0.0283(4) -0.0006(3) -0.0020(4) -0.0005(3)
 F1 0.0678(14) 0.0389(10) 0.0432(12) -0.0169(9) 0.0131(10) -0.0185(10)
 F2 0.122(2) 0.0337(11) 0.0514(14) -0.0182(10) -0.0190(14) 0.0117(12)
 F3 0.0625(15) 0.0458(12) 0.0618(15) 0.0078(10) -0.0188(12) 0.0006(10)
 F4 0.0683(15) 0.0408(11) 0.0553(13) 0.0043(10) -0.0006(11) -0.0228(10)
 F5 0.0749(16) 0.0446(12) 0.0606(15) -0.0050(11) -0.0257(12) 0.0133(11)
 F6 0.0814(17) 0.0361(11) 0.0506(13) 0.0049(10) 0.0311(12) 0.0048(10)
 P2 0.0278(4) 0.0260(4) 0.0278(4) -0.0033(3) -0.0051(3) 0.0026(3)
 F7 0.0654(15) 0.0683(14) 0.0305(11) -0.0157(10) -0.0036(10) 0.0253(11)
 F8 0.0673(15) 0.0778(15) 0.0421(13) -0.0298(11) -0.0276(11) 0.0232(12)
 F9 0.0258(9) 0.0332(9) 0.0298(9) -0.0043(7) -0.0022(7) 0.0012(7)
 F10 0.0347(12) 0.0413(12) 0.122(2) 0.0050(13) 0.0047(13) -0.0121(9)
 F11 0.0375(12) 0.0654(14) 0.0684(15) -0.0092(12) -0.0126(11) 0.0225(10)
 F12 0.0744(16) 0.0274(10) 0.0681(15) 0.0029(10) -0.0004(12) -0.0066(10)
 O1 0.0332(14) 0.085(2) 0.0417(15) -0.0098(14) -0.0068(12) 0.0075(13)
 C37 0.0314(19) 0.069(2) 0.0340(19) -0.0090(17) -0.0009(15) 0.0042(17)
 C38 0.0319(18) 0.061(2) 0.0232(16) -0.0152(15) -0.0033(14) 0.0021(16)
 C39 0.066(3) 0.064(3) 0.061(3) -0.002(2) -0.013(2) -0.020(2)
 O2 0.109(3) 0.152(3) 0.0324(15) 0.0223(18) -0.0309(17) -0.093(3)
 C40 0.066(3) 0.125(4) 0.052(3) -0.027(3) -0.013(2) -0.044(3)
 C41 0.053(3) 0.120(4) 0.037(2) 0.009(2) -0.0130(19) -0.061(3)
 C42 0.062(3) 0.098(3) 0.043(2) 0.001(2) -0.019(2) -0.035(3)
 O3 0.100(11) 0.058(7) 0.074(9) -0.022(7) -0.023(8) 0.015(7)

_geom_special_details
;
 All esds (except the esd in the dihedral angle between two l.s. planes)
 are estimated using the full covariance matrix.  The cell esds are taken
 into account individually in the estimation of esds in distances, angles
 and torsion angles; correlations between esds in cell parameters are only
 used when they are defined by crystal symmetry.  An approximate (isotropic)
 treatment of cell esds is used for estimating esds involving l.s. planes.
;
loop_
  _geom_bond_atom_site_label_1
  _geom_bond_atom_site_label_2
  _geom_bond_distance
  _geom_bond_site_symmetry_2
  _geom_bond_publ_flag
 Br1 C1 1.898(2) . ?
 N1 C4 1.447(3) . ?
 N1 C7 1.423(3) . ?
 N1 C25 1.402(3) . ?
 N2 C15 1.333(4) . ?
 N2 C16 1.346(4) . ?
 N2 C18 1.508(3) . ?
 N3 C33 1.352(3) . ?
 N3 C34 1.351(3) . ?
 N3 C36 1.494(3) . ?
 C1 C2 1.385(4) . ?
 C1 C6 1.386(4) . ?
 C2 H2 0.9500 . ?
 C2 C3 1.387(4) . ?
 C3 H3 0.9500 . ?
 C3 C4 1.391(4) . ?
 C4 C5 1.384(4) . ?
 C5 H5 0.9500 . ?
 C5 C6 1.390(4) . ?
 C6 H6 0.9500 . ?
 C7 C8 1.390(3) . ?
 C7 C12 1.395(4) . ?
 C8 H8 0.9500 . ?
 C8 C9 1.384(4) . ?
 C9 H9 0.9500 . ?
 C9 C10 1.400(4) . ?
 C10 C11 1.403(3) . ?
 C10 C13 1.477(4) . ?
 C11 H11 0.9500 . ?
 C11 C12 1.386(4) . ?
 C12 H12 0.9500 . ?
 C13 C14 1.372(4) . ?
 C13 C17 1.397(4) . ?
 C14 H14 0.9500 . ?
 C14 C15 1.370(4) . ?
 C15 H15 0.9500 . ?
 C16 H16 0.9500 . ?
 C16 C17 1.367(4) . ?
 C17 H17 0.9500 . ?
 C18 H18A 0.9900 . ?
 C18 H18B 0.9900 . ?
 C18 C19 1.508(4) . ?
 C19 C20 1.393(4) . ?
 C19 C24 1.393(4) . ?
 C20 H20 0.9500 . ?
 C20 C21 1.395(4) . ?
 C21 H21 0.9500 . ?
 C21 C22 1.390(4) . ?
 C22 C23 1.385(4) . ?
 C22 C36 1.517(4) 2_556 ?
 C23 H23 0.9500 . ?
 C23 C24 1.387(4) . ?
 C24 H24 0.9500 . ?
 C25 C26 1.403(4) . ?
 C25 C30 1.415(3) . ?
 C26 H26 0.9500 . ?
 C26 C27 1.382(4) . ?
 C27 H27 0.9500 . ?
 C27 C28 1.404(3) . ?
 C28 C29 1.396(4) . ?
 C28 C31 1.475(4) . ?
 C29 H29 0.9500 . ?
 C29 C30 1.381(4) . ?
 C30 H30 0.9500 . ?
 C31 C32 1.399(4) . ?
 C31 C35 1.405(4) . ?
 C32 H32 0.9500 . ?
 C32 C33 1.368(4) . ?
 C33 H33 0.9500 . ?
 C34 H34 0.9500 . ?
 C34 C35 1.371(4) . ?
 C35 H35 0.9500 . ?
 C36 H36A 0.9900 . ?
 C36 H36B 0.9900 . ?
 P1 F1 1.594(2) . ?
 P1 F2 1.591(2) . ?
 P1 F3 1.595(2) . ?
 P1 F4 1.603(2) . ?
 P1 F5 1.602(2) . ?
 P1 F6 1.600(2) . ?
 P2 F7 1.607(2) . ?
 P2 F8 1.590(2) . ?
 P2 F9 1.6197(18) . ?
 P2 F10 1.583(2) . ?
 P2 F11 1.590(2) . ?
 P2 F12 1.589(2) . ?
 O1 C38 1.212(4) . ?
 C37 H37A 0.9800 . ?
 C37 H37B 0.9800 . ?
 C37 H37C 0.9800 . ?
 C37 C38 1.483(5) . ?
 C38 C39 1.498(5) . ?
 C39 H39A 0.9800 . ?
 C39 H39B 0.9800 . ?
 C39 H39C 0.9800 . ?
 O2 C41 1.208(5) . ?
 C40 H40A 0.9800 . ?
 C40 H40B 0.9800 . ?
 C40 H40C 0.9800 . ?
 C40 C41 1.505(7) . ?
 C41 C42 1.496(7) . ?
 C42 H42A 0.9800 . ?
 C42 H42B 0.9800 . ?
 C42 H42C 0.9800 . ?
 O3 H3A 0.8500 . ?
 O3 H3B 0.8497 . ?

loop_
  _geom_angle_atom_site_label_1
  _geom_angle_atom_site_label_2
  _geom_angle_atom_site_label_3
  _geom_angle
  _geom_angle_site_symmetry_1
  _geom_angle_site_symmetry_3
  _geom_angle_publ_flag
 C7 N1 C4 115.7(2) . . ?
 C25 N1 C4 119.7(2) . . ?
 C25 N1 C7 124.4(2) . . ?
 C15 N2 C16 118.4(2) . . ?
 C15 N2 C18 123.0(2) . . ?
 C16 N2 C18 118.6(2) . . ?
 C33 N3 C36 120.7(2) . . ?
 C34 N3 C33 120.0(2) . . ?
 C34 N3 C36 119.3(2) . . ?
 C2 C1 Br1 119.2(2) . . ?
 C2 C1 C6 122.0(2) . . ?
 C6 C1 Br1 118.7(2) . . ?
 C1 C2 H2 120.5 . . ?
 C1 C2 C3 119.1(3) . . ?
 C3 C2 H2 120.5 . . ?
 C2 C3 H3 120.2 . . ?
 C2 C3 C4 119.6(3) . . ?
 C4 C3 H3 120.2 . . ?
 C3 C4 N1 120.8(2) . . ?
 C5 C4 N1 118.7(2) . . ?
 C5 C4 C3 120.5(2) . . ?
 C4 C5 H5 119.8 . . ?
 C4 C5 C6 120.4(2) . . ?
 C6 C5 H5 119.8 . . ?
 C1 C6 C5 118.3(3) . . ?
 C1 C6 H6 120.8 . . ?
 C5 C6 H6 120.8 . . ?
 C8 C7 N1 122.3(2) . . ?
 C8 C7 C12 118.6(2) . . ?
 C12 C7 N1 119.1(2) . . ?
 C7 C8 H8 119.8 . . ?
 C9 C8 C7 120.4(2) . . ?
 C9 C8 H8 119.8 . . ?
 C8 C9 H9 119.1 . . ?
 C8 C9 C10 121.8(2) . . ?
 C10 C9 H9 119.1 . . ?
 C9 C10 C11 117.2(2) . . ?
 C9 C10 C13 120.9(2) . . ?
 C11 C10 C13 121.8(2) . . ?
 C10 C11 H11 119.5 . . ?
 C12 C11 C10 121.0(2) . . ?
 C12 C11 H11 119.5 . . ?
 C7 C12 H12 119.5 . . ?
 C11 C12 C7 120.9(2) . . ?
 C11 C12 H12 119.5 . . ?
 C14 C13 C10 121.6(2) . . ?
 C14 C13 C17 115.9(3) . . ?
 C17 C13 C10 122.5(2) . . ?
 C13 C14 H14 119.1 . . ?
 C15 C14 C13 121.8(3) . . ?
 C15 C14 H14 119.1 . . ?
 N2 C15 C14 121.5(3) . . ?
 N2 C15 H15 119.3 . . ?
 C14 C15 H15 119.3 . . ?
 N2 C16 H16 118.9 . . ?
 N2 C16 C17 122.1(3) . . ?
 C17 C16 H16 118.9 . . ?
 C13 C17 H17 119.8 . . ?
 C16 C17 C13 120.3(3) . . ?
 C16 C17 H17 119.8 . . ?
 N2 C18 H18A 109.2 . . ?
 N2 C18 H18B 109.2 . . ?
 N2 C18 C19 112.2(2) . . ?
 H18A C18 H18B 107.9 . . ?
 C19 C18 H18A 109.2 . . ?
 C19 C18 H18B 109.2 . . ?
 C20 C19 C18 120.4(3) . . ?
 C24 C19 C18 120.3(2) . . ?
 C24 C19 C20 119.3(3) . . ?
 C19 C20 H20 119.9 . . ?
 C19 C20 C21 120.2(3) . . ?
 C21 C20 H20 119.9 . . ?
 C20 C21 H21 120.0 . . ?
 C22 C21 C20 120.0(3) . . ?
 C22 C21 H21 120.0 . . ?
 C21 C22 C36 120.2(3) . 2_556 ?
 C23 C22 C21 119.8(3) . . ?
 C23 C22 C36 119.9(3) . 2_556 ?
 C22 C23 H23 119.8 . . ?
 C22 C23 C24 120.3(3) . . ?
 C24 C23 H23 119.8 . . ?
 C19 C24 H24 119.8 . . ?
 C23 C24 C19 120.3(3) . . ?
 C23 C24 H24 119.8 . . ?
 N1 C25 C26 120.3(2) . . ?
 N1 C25 C30 121.8(2) . . ?
 C26 C25 C30 117.9(2) . . ?
 C25 C26 H26 119.7 . . ?
 C27 C26 C25 120.7(2) . . ?
 C27 C26 H26 119.7 . . ?
 C26 C27 H27 119.2 . . ?
 C26 C27 C28 121.6(2) . . ?
 C28 C27 H27 119.2 . . ?
 C27 C28 C31 120.8(2) . . ?
 C29 C28 C27 117.5(2) . . ?
 C29 C28 C31 121.7(2) . . ?
 C28 C29 H29 119.2 . . ?
 C30 C29 C28 121.6(2) . . ?
 C30 C29 H29 119.2 . . ?
 C25 C30 H30 119.7 . . ?
 C29 C30 C25 120.6(2) . . ?
 C29 C30 H30 119.7 . . ?
 C32 C31 C28 121.7(2) . . ?
 C32 C31 C35 117.0(2) . . ?
 C35 C31 C28 121.4(2) . . ?
 C31 C32 H32 119.5 . . ?
 C33 C32 C31 121.0(3) . . ?
 C33 C32 H32 119.5 . . ?
 N3 C33 C32 120.6(3) . . ?
 N3 C33 H33 119.7 . . ?
 C32 C33 H33 119.7 . . ?
 N3 C34 H34 119.3 . . ?
 N3 C34 C35 121.5(2) . . ?
 C35 C34 H34 119.3 . . ?
 C31 C35 H35 120.0 . . ?
 C34 C35 C31 119.9(2) . . ?
 C34 C35 H35 120.0 . . ?
 N3 C36 C22 112.3(2) . 2_556 ?
 N3 C36 H36A 109.1 . . ?
 N3 C36 H36B 109.1 . . ?
 C22 C36 H36A 109.1 2_556 . ?
 C22 C36 H36B 109.1 2_556 . ?
 H36A C36 H36B 107.9 . . ?
 F1 P1 F3 90.70(13) . . ?
 F1 P1 F4 90.21(11) . . ?
 F1 P1 F5 89.69(12) . . ?
 F1 P1 F6 89.39(11) . . ?
 F2 P1 F1 179.58(15) . . ?
 F2 P1 F3 89.71(13) . . ?
 F2 P1 F4 89.67(13) . . ?
 F2 P1 F5 89.91(13) . . ?
 F2 P1 F6 90.73(14) . . ?
 F3 P1 F4 90.00(12) . . ?
 F3 P1 F5 179.61(14) . . ?
 F3 P1 F6 89.89(13) . . ?
 F5 P1 F4 89.97(13) . . ?
 F6 P1 F4 179.58(13) . . ?
 F6 P1 F5 90.14(13) . . ?
 F7 P2 F9 88.48(10) . . ?
 F8 P2 F7 177.22(14) . . ?
 F8 P2 F9 89.28(11) . . ?
 F8 P2 F11 91.47(12) . . ?
 F10 P2 F7 89.70(14) . . ?
 F10 P2 F8 91.89(15) . . ?
 F10 P2 F9 88.57(10) . . ?
 F10 P2 F11 91.02(12) . . ?
 F10 P2 F12 177.68(14) . . ?
 F11 P2 F7 90.79(12) . . ?
 F11 P2 F9 179.16(12) . . ?
 F12 P2 F7 88.84(13) . . ?
 F12 P2 F8 89.50(13) . . ?
 F12 P2 F9 89.59(11) . . ?
 F12 P2 F11 90.80(13) . . ?
 H37A C37 H37B 109.5 . . ?
 H37A C37 H37C 109.5 . . ?
 H37B C37 H37C 109.5 . . ?
 C38 C37 H37A 109.5 . . ?
 C38 C37 H37B 109.5 . . ?
 C38 C37 H37C 109.5 . . ?
 O1 C38 C37 121.7(3) . . ?
 O1 C38 C39 120.5(3) . . ?
 C37 C38 C39 117.8(3) . . ?
 C38 C39 H39A 109.5 . . ?
 C38 C39 H39B 109.5 . . ?
 C38 C39 H39C 109.5 . . ?
 H39A C39 H39B 109.5 . . ?
 H39A C39 H39C 109.5 . . ?
 H39B C39 H39C 109.5 . . ?
 H40A C40 H40B 109.5 . . ?
 H40A C40 H40C 109.5 . . ?
 H40B C40 H40C 109.5 . . ?
 C41 C40 H40A 109.5 . . ?
 C41 C40 H40B 109.5 . . ?
 C41 C40 H40C 109.5 . . ?
 O2 C41 C40 121.1(5) . . ?
 O2 C41 C42 121.6(5) . . ?
 C42 C41 C40 117.3(4) . . ?
 C41 C42 H42A 109.5 . . ?
 C41 C42 H42B 109.5 . . ?
 C41 C42 H42C 109.5 . . ?
 H42A C42 H42B 109.5 . . ?
 H42A C42 H42C 109.5 . . ?
 H42B C42 H42C 109.5 . . ?
 H3A O3 H3B 104.5 . . ?

loop_
  _geom_torsion_atom_site_label_1
  _geom_torsion_atom_site_label_2
  _geom_torsion_atom_site_label_3
  _geom_torsion_atom_site_label_4
  _geom_torsion
  _geom_torsion_site_symmetry_1
  _geom_torsion_site_symmetry_2
  _geom_torsion_site_symmetry_3
  _geom_torsion_site_symmetry_4
  _geom_torsion_publ_flag
 Br1 C1 C2 C3 177.9(2) . . . . ?
 Br1 C1 C6 C5 -179.3(2) . . . . ?
 N1 C4 C5 C6 -179.0(2) . . . . ?
 N1 C7 C8 C9 179.3(2) . . . . ?
 N1 C7 C12 C11 179.8(2) . . . . ?
 N1 C25 C26 C27 -179.2(2) . . . . ?
 N1 C25 C30 C29 178.5(2) . . . . ?
 N2 C16 C17 C13 -1.0(6) . . . . ?
 N2 C18 C19 C20 105.3(3) . . . . ?
 N2 C18 C19 C24 -74.6(3) . . . . ?
 N3 C34 C35 C31 0.6(4) . . . . ?
 C1 C2 C3 C4 1.6(4) . . . . ?
 C2 C1 C6 C5 -1.0(4) . . . . ?
 C2 C3 C4 N1 177.5(2) . . . . ?
 C2 C3 C4 C5 -1.5(4) . . . . ?
 C3 C4 C5 C6 0.1(4) . . . . ?
 C4 N1 C7 C8 131.0(3) . . . . ?
 C4 N1 C7 C12 -46.8(3) . . . . ?
 C4 N1 C25 C26 -2.5(4) . . . . ?
 C4 N1 C25 C30 176.0(2) . . . . ?
 C4 C5 C6 C1 1.1(4) . . . . ?
 C6 C1 C2 C3 -0.4(4) . . . . ?
 C7 N1 C4 C3 117.6(3) . . . . ?
 C7 N1 C4 C5 -63.3(3) . . . . ?
 C7 N1 C25 C26 172.2(2) . . . . ?
 C7 N1 C25 C30 -9.3(4) . . . . ?
 C7 C8 C9 C10 0.9(4) . . . . ?
 C8 C7 C12 C11 2.0(4) . . . . ?
 C8 C9 C10 C11 1.9(4) . . . . ?
 C8 C9 C10 C13 -177.1(2) . . . . ?
 C9 C10 C11 C12 -2.8(4) . . . . ?
 C9 C10 C13 C14 13.1(4) . . . . ?
 C9 C10 C13 C17 -166.1(3) . . . . ?
 C10 C11 C12 C7 0.9(4) . . . . ?
 C10 C13 C14 C15 179.5(3) . . . . ?
 C10 C13 C17 C16 -178.9(3) . . . . ?
 C11 C10 C13 C14 -165.8(3) . . . . ?
 C11 C10 C13 C17 14.9(4) . . . . ?
 C12 C7 C8 C9 -2.9(4) . . . . ?
 C13 C10 C11 C12 176.1(2) . . . . ?
 C13 C14 C15 N2 -0.2(6) . . . . ?
 C14 C13 C17 C16 1.8(5) . . . . ?
 C15 N2 C16 C17 -0.5(5) . . . . ?
 C15 N2 C18 C19 -12.4(4) . . . . ?
 C16 N2 C15 C14 1.1(6) . . . . ?
 C16 N2 C18 C19 167.2(3) . . . . ?
 C17 C13 C14 C15 -1.2(5) . . . . ?
 C18 N2 C15 C14 -179.3(3) . . . . ?
 C18 N2 C16 C17 179.9(3) . . . . ?
 C18 C19 C20 C21 179.6(2) . . . . ?
 C18 C19 C24 C23 179.2(3) . . . . ?
 C19 C20 C21 C22 1.1(4) . . . . ?
 C20 C19 C24 C23 -0.7(4) . . . . ?
 C20 C21 C22 C23 -0.5(4) . . . . ?
 C20 C21 C22 C36 -177.5(2) . . . 2_556 ?
 C21 C22 C23 C24 -0.7(4) . . . . ?
 C22 C23 C24 C19 1.3(4) . . . . ?
 C24 C19 C20 C21 -0.5(4) . . . . ?
 C25 N1 C4 C3 -67.2(3) . . . . ?
 C25 N1 C4 C5 111.8(3) . . . . ?
 C25 N1 C7 C8 -43.9(4) . . . . ?
 C25 N1 C7 C12 138.3(3) . . . . ?
 C25 C26 C27 C28 0.9(4) . . . . ?
 C26 C25 C30 C29 -2.9(4) . . . . ?
 C26 C27 C28 C29 -3.1(4) . . . . ?
 C26 C27 C28 C31 175.0(2) . . . . ?
 C27 C28 C29 C30 2.4(4) . . . . ?
 C27 C28 C31 C32 -27.3(4) . . . . ?
 C27 C28 C31 C35 154.3(3) . . . . ?
 C28 C29 C30 C25 0.6(4) . . . . ?
 C28 C31 C32 C33 -177.9(2) . . . . ?
 C28 C31 C35 C34 177.8(2) . . . . ?
 C29 C28 C31 C32 150.7(3) . . . . ?
 C29 C28 C31 C35 -27.6(4) . . . . ?
 C30 C25 C26 C27 2.1(4) . . . . ?
 C31 C28 C29 C30 -175.7(2) . . . . ?
 C31 C32 C33 N3 -0.3(4) . . . . ?
 C32 C31 C35 C34 -0.7(4) . . . . ?
 C33 N3 C34 C35 -0.4(4) . . . . ?
 C33 N3 C36 C22 -108.2(3) . . . 2_556 ?
 C34 N3 C33 C32 0.2(4) . . . . ?
 C34 N3 C36 C22 71.3(3) . . . 2_556 ?
 C35 C31 C32 C33 0.5(4) . . . . ?
 C36 N3 C33 C32 179.7(3) . . . . ?
 C36 N3 C34 C35 -179.9(2) . . . . ?
 C36 C22 C23 C24 176.3(3) 2_556 . . . ?

_shelx_res_file
;
TITL r20210331d_a.res in P-1
    r20210331d.res
    created by SHELXL-2018/3 at 11:53:22 on 01-Apr-2021
REM Old TITL r20210331d in P-1
REM SHELXT solution in P-1: R1 0.265, Rweak 0.042, Alpha 0.051
REM <I/s> 0.000 for 0 systematic absences, Orientation as input
REM Formula found by SHELXT: C49 N5 O7 Br
CELL 0.71073 8.8888 11.2442 21.673 80.146 85.569 83.005
ZERR 2 0.0003 0.0003 0.0006 0.002 0.002 0.002
LATT 1
SFAC C H Br F N O P
UNIT 84 81 2 24 6 4.5 4

L.S. 10
PLAN  20
SIZE 0.23 0.2 0.17
TEMP -160
list 4
conf
htab
bond $h
fmap 2 53
acta
SHEL 99 0.8
REM <olex2.extras>
REM <HklSrc "%.\\r20210331d.hkl">
REM </olex2.extras>

WGHT    0.048700    2.153600
EXTI    0.006689
FVAR       0.41331
BR1   3    0.236812    1.126936    0.521132    11.00000    0.04168    0.01950 =
         0.05901   -0.01145   -0.00960   -0.00296
N1    5    0.251568    0.598099    0.488214    11.00000    0.02549    0.01669 =
         0.01767   -0.00120   -0.00653   -0.00407
N2    5    0.441136    0.063595    0.809262    11.00000    0.02150    0.02217 =
         0.01728   -0.00236   -0.00308   -0.00006
N3    5   -0.023659    0.442142    0.147374    11.00000    0.02765    0.02245 =
         0.01541   -0.00175   -0.00296   -0.00482
C1    1    0.241419    0.962678    0.510011    11.00000    0.03012    0.01370 =
         0.02894   -0.00449   -0.00978   -0.00182
C2    1    0.351918    0.915668    0.469368    11.00000    0.03229    0.02182 =
         0.02733   -0.00030   -0.00099   -0.01129
AFIX  43
H2    2    0.422490    0.965719    0.446230    11.00000   -1.20000
AFIX   0
C3    1    0.358092    0.794556    0.462927    11.00000    0.02679    0.02567 =
         0.02188   -0.00689    0.00166   -0.00496
AFIX  43
H3    2    0.434778    0.760320    0.436093    11.00000   -1.20000
AFIX   0
C4    1    0.251397    0.723447    0.495965    11.00000    0.02498    0.01733 =
         0.01677   -0.00192   -0.00753   -0.00347
C5    1    0.141565    0.771943    0.536252    11.00000    0.02229    0.02115 =
         0.02151    0.00116   -0.00349   -0.00261
AFIX  43
H5    2    0.069394    0.722506    0.558645    11.00000   -1.20000
AFIX   0
C6    1    0.136109    0.892523    0.544182    11.00000    0.02826    0.02318 =
         0.02585   -0.00761   -0.00452    0.00290
AFIX  43
H6    2    0.062065    0.925968    0.572314    11.00000   -1.20000
AFIX   0
C7    1    0.278207    0.510188    0.542940    11.00000    0.02011    0.01793 =
         0.01644   -0.00345   -0.00032    0.00064
C8    1    0.186198    0.417693    0.562562    11.00000    0.01802    0.02115 =
         0.02168   -0.00310   -0.00427   -0.00290
AFIX  43
H8    2    0.101609    0.412384    0.539316    11.00000   -1.20000
AFIX   0
C9    1    0.217082    0.333343    0.615734    11.00000    0.01876    0.01957 =
         0.01952   -0.00234    0.00097   -0.00353
AFIX  43
H9    2    0.153764    0.270118    0.628003    11.00000   -1.20000
AFIX   0
C10   1    0.339160    0.338671    0.651945    11.00000    0.01900    0.01859 =
         0.01831   -0.00709    0.00011    0.00214
C11   1    0.426928    0.435615    0.633247    11.00000    0.02249    0.02093 =
         0.02344   -0.00704   -0.00488   -0.00272
AFIX  43
H11   2    0.507800    0.444130    0.657804    11.00000   -1.20000
AFIX   0
C12   1    0.397451    0.519129    0.579509    11.00000    0.02208    0.01653 =
         0.02509   -0.00454   -0.00326   -0.00401
AFIX  43
H12   2    0.459323    0.583361    0.567409    11.00000   -1.20000
AFIX   0
C13   1    0.374610    0.244424    0.706843    11.00000    0.01880    0.02302 =
         0.01593   -0.00551    0.00104    0.00166
C14   1    0.310779    0.137147    0.717292    11.00000    0.06681    0.03144 =
         0.04279    0.00927   -0.03628   -0.02181
AFIX  43
H14   2    0.241441    0.123508    0.688681    11.00000   -1.20000
AFIX   0
C15   1    0.344293    0.049160    0.767852    11.00000    0.06911    0.02920 =
         0.04205    0.00897   -0.03561   -0.02274
AFIX  43
H15   2    0.297445   -0.023811    0.773532    11.00000   -1.20000
AFIX   0
C16   1    0.504392    0.168421    0.800968    11.00000    0.03485    0.05410 =
         0.03858    0.01352   -0.01964   -0.02395
AFIX  43
H16   2    0.572989    0.179762    0.830421    11.00000   -1.20000
AFIX   0
C17   1    0.473103    0.259092    0.751523    11.00000    0.03415    0.04657 =
         0.03934    0.01585   -0.01556   -0.02398
AFIX  43
H17   2    0.518553    0.332457    0.747516    11.00000   -1.20000
AFIX   0
C18   1    0.482219   -0.031710    0.865085    11.00000    0.02727    0.02614 =
         0.01997    0.00167   -0.00855   -0.00308
AFIX  23
H18A  2    0.477238    0.007336    0.902922    11.00000   -1.20000
H18B  2    0.587925   -0.068406    0.858241    11.00000   -1.20000
AFIX   0
C19   1    0.377870   -0.130408    0.876157    11.00000    0.02794    0.02445 =
         0.01441    0.00066   -0.00920   -0.00322
C20   1    0.427464   -0.244524    0.860674    11.00000    0.02634    0.03030 =
         0.02412   -0.00357   -0.00585    0.00151
AFIX  43
H20   2    0.527376   -0.260308    0.842785    11.00000   -1.20000
AFIX   0
C21   1    0.330776   -0.335667    0.871374    11.00000    0.03326    0.02232 =
         0.02756   -0.00452   -0.00830    0.00119
AFIX  43
H21   2    0.365478   -0.413840    0.861447    11.00000   -1.20000
AFIX   0
C22   1    0.183654   -0.312207    0.896556    11.00000    0.03057    0.02596 =
         0.01232    0.00000   -0.00931   -0.00463
C23   1    0.133960   -0.198356    0.911394    11.00000    0.02851    0.02954 =
         0.02639   -0.00658   -0.00100   -0.00441
AFIX  43
H23   2    0.033083   -0.181950    0.928168    11.00000   -1.20000
AFIX   0
C24   1    0.230709   -0.108187    0.901890    11.00000    0.03285    0.02351 =
         0.02914   -0.00818   -0.00121   -0.00245
AFIX  43
H24   2    0.196425   -0.030859    0.912991    11.00000   -1.20000
AFIX   0
C25   1    0.215066    0.571156    0.430715    11.00000    0.01733    0.02092 =
         0.01801   -0.00169   -0.00160   -0.00376
C26   1    0.172631    0.665069    0.381628    11.00000    0.02173    0.01646 =
         0.02244   -0.00170   -0.00193   -0.00233
AFIX  43
H26   2    0.169899    0.747217    0.387355    11.00000   -1.20000
AFIX   0
C27   1    0.134778    0.639311    0.325051    11.00000    0.02051    0.01953 =
         0.01913    0.00141   -0.00282   -0.00210
AFIX  43
H27   2    0.107794    0.704368    0.292293    11.00000   -1.20000
AFIX   0
C28   1    0.135246    0.519271    0.314823    11.00000    0.01591    0.02060 =
         0.01924   -0.00316   -0.00090   -0.00288
C29   1    0.182882    0.426132    0.362946    11.00000    0.02116    0.01732 =
         0.02011   -0.00291   -0.00059   -0.00543
AFIX  43
H29   2    0.187976    0.344176    0.356595    11.00000   -1.20000
AFIX   0
C30   1    0.222774    0.450188    0.419545    11.00000    0.01982    0.01652 =
         0.01973    0.00124   -0.00368   -0.00338
AFIX  43
H30   2    0.255678    0.384918    0.451250    11.00000   -1.20000
AFIX   0
C31   1    0.082571    0.493522    0.256071    11.00000    0.01702    0.02181 =
         0.01869   -0.00016    0.00110   -0.00471
C32   1   -0.024243    0.574128    0.221336    11.00000    0.02884    0.02301 =
         0.02004   -0.00641   -0.00299    0.00343
AFIX  43
H32   2   -0.061657    0.648646    0.235017    11.00000   -1.20000
AFIX   0
C33   1   -0.075670    0.547342    0.167980    11.00000    0.02779    0.02487 =
         0.02142   -0.00135   -0.00501    0.00276
AFIX  43
H33   2   -0.148603    0.603173    0.145193    11.00000   -1.20000
AFIX   0
C34   1    0.079677    0.362122    0.179702    11.00000    0.02845    0.01999 =
         0.02191   -0.00335   -0.00230   -0.00003
AFIX  43
H34   2    0.114919    0.288248    0.164943    11.00000   -1.20000
AFIX   0
C35   1    0.134770    0.385184    0.233315    11.00000    0.02396    0.01890 =
         0.02275   -0.00113   -0.00388   -0.00150
AFIX  43
H35   2    0.208144    0.328003    0.255059    11.00000   -1.20000
AFIX   0
C36   1   -0.080164    0.412431    0.089261    11.00000    0.03827    0.02574 =
         0.01725    0.00033   -0.00836   -0.00749
AFIX  23
H36A  2    0.007636    0.386939    0.061701    11.00000   -1.20000
H36B  2   -0.136137    0.486265    0.066333    11.00000   -1.20000
AFIX   0

P1    7   -0.125003   -0.021621    0.718341    11.00000    0.05251    0.02108 =
         0.02829   -0.00058   -0.00201   -0.00052
F1    4   -0.111000   -0.123289    0.674568    11.00000    0.06776    0.03893 =
         0.04318   -0.01686    0.01308   -0.01850
F2    4   -0.137740    0.079540    0.762187    11.00000    0.12248    0.03375 =
         0.05144   -0.01820   -0.01904    0.01173
F3    4   -0.268464    0.048662    0.682702    11.00000    0.06246    0.04578 =
         0.06183    0.00784   -0.01882    0.00055
F4    4   -0.014614    0.055750    0.669559    11.00000    0.06826    0.04079 =
         0.05533    0.00433   -0.00063   -0.02282
F5    4    0.019030   -0.091475    0.754410    11.00000    0.07494    0.04464 =
         0.06062   -0.00502   -0.02569    0.01333
F6    4   -0.235364   -0.099425    0.766650    11.00000    0.08141    0.03614 =
         0.05060    0.00487    0.03107    0.00480
P2    7    0.284842    0.227988    0.980692    11.00000    0.02778    0.02596 =
         0.02778   -0.00326   -0.00507    0.00262
F7    4    0.281980    0.204370    0.909758    11.00000    0.06542    0.06832 =
         0.03049   -0.01571   -0.00359    0.02530
F8    4    0.279151    0.250529    1.051311    11.00000    0.06730    0.07780 =
         0.04214   -0.02979   -0.02756    0.02321
F9    4    0.115631    0.299088    0.974035    11.00000    0.02578    0.03324 =
         0.02983   -0.00426   -0.00222    0.00115
F10   4    0.351037    0.352870    0.955536    11.00000    0.03474    0.04133 =
         0.12230    0.00496    0.00465   -0.01213
F11   4    0.451474    0.158746    0.986154    11.00000    0.03751    0.06535 =
         0.06845   -0.00921   -0.01259    0.02246
F12   4    0.213091    0.104227    1.004006    11.00000    0.07440    0.02743 =
         0.06809    0.00287   -0.00035   -0.00660
O1    6    0.522039    0.645728    0.721671    11.00000    0.03316    0.08500 =
         0.04169   -0.00980   -0.00685    0.00753
C37   1    0.260650    0.687539    0.705015    11.00000    0.03139    0.06892 =
         0.03400   -0.00897   -0.00087    0.00417
AFIX 137
H37A  2    0.256311    0.604101    0.726903    11.00000   -1.50000
H37B  2    0.217687    0.696604    0.663948    11.00000   -1.50000
H37C  2    0.202074    0.744129    0.729906    11.00000   -1.50000
AFIX   0
C38   1    0.420914    0.714458    0.696369    11.00000    0.03185    0.06150 =
         0.02325   -0.01516   -0.00332    0.00210
C39   1    0.455581    0.827796    0.653006    11.00000    0.06632    0.06400 =
         0.06142   -0.00209   -0.01350   -0.02026
AFIX 137
H39A  2    0.557743    0.845826    0.659546    11.00000   -1.50000
H39B  2    0.381230    0.895629    0.661631    11.00000   -1.50000
H39C  2    0.450454    0.816093    0.609467    11.00000   -1.50000
AFIX   0

O2    6   -0.317234    0.357106    0.843207    11.00000    0.10892    0.15205 =
         0.03241    0.02232   -0.03085   -0.09341
C40   1   -0.189480    0.199594    0.913534    11.00000    0.06636    0.12499 =
         0.05220   -0.02710   -0.01296   -0.04421
AFIX 137
H40A  2   -0.253620    0.152205    0.944865    11.00000   -1.50000
H40B  2   -0.093164    0.205409    0.931386    11.00000   -1.50000
H40C  2   -0.169527    0.159474    0.876533    11.00000   -1.50000
AFIX   0
C41   1   -0.269508    0.325014    0.894831    11.00000    0.05281    0.11966 =
         0.03685    0.00933   -0.01304   -0.06124
C42   1   -0.289214    0.407298    0.942991    11.00000    0.06226    0.09798 =
         0.04338    0.00150   -0.01915   -0.03459
AFIX 137
H42A  2   -0.337795    0.487084    0.924571    11.00000   -1.50000
H42B  2   -0.189697    0.416231    0.957123    11.00000   -1.50000
H42C  2   -0.353056    0.372471    0.978823    11.00000   -1.50000
AFIX   6
O3    6   -0.546804    0.455670    0.790856    10.25000    0.10020    0.05814 =
         0.07446   -0.02160   -0.02318    0.01529
H3A   2   -0.474196    0.406100    0.806406    10.25000   -1.50000
H3B   2   -0.511404    0.523890    0.783323    10.25000   -1.50000
AFIX   0
HKLF 4


REM  r20210331d_a.res in P-1
REM wR2 = 0.1147, GooF = S = 1.013, Restrained GooF = 1.013 for all data
REM R1 = 0.0466 for 6794 Fo > 4sig(Fo) and 0.0660 for all 8632 data
REM 576 parameters refined using 0 restraints

END

WGHT      0.0487      2.1536

REM Instructions for potential hydrogen bonds
EQIV $2 x, y+1, z
HTAB C6 F1_$2
HTAB C14 F4
EQIV $3 x+1, y, z
HTAB C16 O2_$3
HTAB C17 O3_$3
HTAB C18 F6_$3
EQIV $4 -x, -y+1, -z+1
HTAB C26 F4_$4
EQIV $5 x, y-1, z
HTAB C30 Br1_$5
HTAB C33 F7_$4
HTAB C33 F9_$4
EQIV $1 -x, -y, -z+1
HTAB C34 F6_$1
EQIV $6 -x+1, -y+1, -z+1
HTAB C35 O1_$6
EQIV $7 x, y, z-1
HTAB C36 F9_$7
HTAB C36 F9_$4
HTAB C36 F10_$4
HTAB C37 O3_$3
HTAB C37 F5_$2
HTAB C40 F9

REM Highest difference peak  0.609,  deepest hole -0.763,  1-sigma level  0.070
Q1    1   0.5152  0.2168  0.7228  11.00000  0.05    0.61
Q2    1   0.5469  0.1133  0.7792  11.00000  0.05    0.59
Q3    1  -0.2855  0.2825  0.8410  11.00000  0.05    0.51
Q4    1   0.2468  1.1429  0.4754  11.00000  0.05    0.49
Q5    1   0.2424  0.1755  0.7404  11.00000  0.05    0.47
Q6    1   0.3406  0.2683  0.9171  11.00000  0.05    0.44
Q7    1   0.2846  0.0775  0.7984  11.00000  0.05    0.40
Q8    1   0.5396  0.7219  0.7285  11.00000  0.05    0.39
Q9    1  -0.3442  0.3827  0.8443  11.00000  0.05    0.39
Q10   1  -0.2379  0.0753  0.7155  11.00000  0.05    0.36
Q11   1   0.0568 -0.0031  0.6752  11.00000  0.05    0.34
Q12   1   0.3009  0.3217  0.6280  11.00000  0.05    0.33
Q13   1   0.3482  0.3036  0.6832  11.00000  0.05    0.32
Q14   1   0.1182  0.4552  0.2398  11.00000  0.05    0.32
Q15   1   0.2335  0.1429  1.0407  11.00000  0.05    0.32
Q16   1   0.1370 -0.3573  0.9010  11.00000  0.05    0.31
Q17   1   0.1364  0.4768  0.3411  11.00000  0.05    0.30
Q18   1   0.3156  0.3396  1.0247  11.00000  0.05    0.30
Q19   1   0.2315  1.0322  0.5163  11.00000  0.05    0.30
Q20   1  -0.0776  0.0642  0.6426  11.00000  0.05    0.29
;
_shelx_res_checksum                68892
_shelx_hkl_file
;
   0   0   2  255.54    5.24
   0   0  -2   -0.07    0.24
   0   0  -3   10.79    1.24
   0   0   3    8.79    0.75
   0   0  -3   23.25    2.83
   0   0  -3   28.60    3.55
   0   0   3   19.07    2.80
   0   0   3    7.51    0.97
   0   0   4 2179.25   21.54
   0   0  -4 2205.40   21.12
   0   0   4 2413.68   16.49
   0   0  -4 2202.11   23.33
   0   0  -4 2411.46   16.05
   0   0   5 2229.52   24.63
   0   0  -5 2311.63   24.75
   0   0   5 2459.91   13.93
   0   0   5 2205.14   17.93
   0   0  -5 2219.62   26.06
   0   0  -5 2413.29   18.03
   0   0  -6  491.31    8.95
   0   0   6  474.07    9.06
   0   0   6  433.46    6.45
   0   0   6  452.40   12.67
   0   0  -6  410.67   13.01
   0   0  -6  479.99   13.08
   0   0   7    7.95    1.11
   0   0  -7    9.48    1.56
   0   0   7    8.59    1.60
   0   0   7    4.57    3.64
   0   0  -7    5.61    3.47
   0   0  -7    5.42    3.84
   0   0   8  357.99    9.12
   0   0  -8  335.78   12.88
   0   0  -8  363.09    9.10
   0   0   8  358.14    6.80
   0   0  -8  320.64   12.91
   0   0   9  222.07    5.72
   0   0  -9  214.55   11.12
   0   0  -9  206.16   11.23
   0   0   9  218.40    7.63
   0   0 -10   -0.65    4.84
   0   0  10    2.44    1.14
   0   0 -10   -0.96    4.22
   0   0 -11   -2.02    4.99
   0   0  11    2.24    1.23
   0   0 -11    2.75    4.33
   0   0 -12   40.12    7.41
   0   0 -12   44.15    7.55
   0   0  12   46.54    3.11
   0   0 -13  153.15   12.38
   0   0 -13  169.04   12.89
   0   0  13  152.51    5.80
   0   0 -14    7.51    5.61
   0   0  14   19.12    2.43
   0   0 -14    3.92    6.48
   0   0 -15   52.78    9.77
   0   0 -15   49.62    8.84
   0   0  15   56.33    3.93
   0   0 -16  103.43   12.47
   0   0 -16   97.00   12.47
   0   0  16  105.38    5.49
   0   0  17    5.86    2.05
   0   0 -17    0.18    6.36
   0   0 -17    1.55    7.85
   0   0 -18   68.31   12.97
   0   0  18   66.65    4.92
   0   0 -18   65.59   11.12
   0   0 -19   10.49   10.06
   0   0  19    2.29    1.88
   0   0 -19   -1.17    7.63
   0   0 -20   81.32   13.17
   0   0  20   95.03    5.96
   0   0 -20   87.99   12.78
   0   0 -21  217.32   19.71
   0   0  21  223.89    9.21
   0   0 -21  228.18   19.91
   0   0  22    0.98    1.75
   0   0 -22    1.01    9.13
   0   0 -22   -7.43    7.28
   0   0 -23   29.94   12.23
   0   0 -23   25.99    9.57
   0   0  23   26.85    3.81
   0   0  24   13.87    3.00
   0   0 -24   15.53    8.24
   0   0 -25    6.23    8.25
   0   0  25    3.90    2.59
   0   0 -25    9.60   11.52
   0   0  26   23.42    3.83
   0   0 -26   30.82   13.47
   0   0 -26    7.50    8.21
   0   0 -27   51.53   17.28
   0   0 -27   80.18   14.17
   0   0 -28    7.16    9.25
   0   0 -29    5.46    8.56
   0   0 -30   14.59   11.01
   0   0 -31    7.84    8.45
   0   1 -30   10.50    9.59
   0   1 -29   16.88   10.34
   0   1 -28    7.83    9.13
   0   1 -27  -13.91   10.25
   0  -1  27   -3.47    2.58
   0   1 -26   31.37   11.23
   0  -1  26   13.09    2.96
   0   1 -25   75.29   14.97
   0  -1  25   82.74    6.81
   0   1 -25   67.40   13.24
   0   1 -24    0.49    9.07
   0   1 -24    4.81    6.97
   0  -1  24    5.24    2.82
   0  -1  23    2.18    1.86
   0   1 -23   15.63    8.54
   0   1 -23   11.21    9.30
   0   1 -22    8.07    9.07
   0  -1  22    4.22    2.48
   0   1 -22    6.03    6.44
   0  -1  21    4.92    2.20
   0   1 -21    2.75    5.97
   0   1 -21    7.33    8.19
   0  -1  20   19.67    3.24
   0   1 -20   28.41    8.78
   0   1 -20   15.96    7.43
   0   1 -19  302.52   20.63
   0  -1  19  285.17   10.40
   0   1 -18   18.26    6.98
   0   1 -18   19.85    8.92
   0  -1  18   23.52    3.20
   0   1 -17   13.01    9.09
   0   1 -17    3.10    6.68
   0  -1  17    3.45    1.98
   0   1 -16   90.16   11.08
   0  -1  16   79.61    5.12
   0  -1  15    2.05    1.53
   0   1 -15    0.03    6.80
   0   1 -15   10.95    6.41
   0   1 -14  179.37   14.03
   0   1 -14  193.57   15.39
   0  -1  14  193.92    7.30
   0   1 -13  307.66   17.70
   0  -1  13  333.47    9.21
   0   1 -13  316.81   17.37
   0  -1  12    0.25    1.15
   0   1 -12   -0.20    5.13
   0   1 -12    5.51    5.15
   0  -1  11  604.94   11.41
   0   1 -11  587.73   21.15
   0   1 -11  568.72   21.08
   0   1 -10  633.87   21.07
   0   1 -10  686.05   21.70
   0  -1  10  659.70   11.48
   0   1  -9    6.90    4.22
   0  -1   9    5.87    3.78
   0   1  -9    5.90    4.42
   0  -1   9    3.26    1.16
   0  -1   8  438.26    8.52
   0   1  -8  428.85   15.34
   0   1  -8  459.50   15.89
   0  -1   8  448.16   12.98
   0  -1   7 1517.08   22.58
   0  -1   7 1592.77   15.27
   0  -1   7 1527.11   20.14
   0   1  -7 1550.10   26.92
   0  -1   6   12.03    1.42
   0   1  -6    2.80    3.20
   0  -1   6    3.69    3.03
   0  -1   6   10.63    1.83
   0  -1   6   10.15    3.41
   0   1  -6   14.51    3.52
   0  -1   5 3070.12   28.85
   0   1  -5 2964.75   31.92
   0   1  -5 3069.23   32.41
   0   1  -4 2739.31   27.83
   0  -1   4 2848.23   26.04
   0   1  -4 2881.74   16.62
   0  -1   4 2718.02   27.97
   0   1  -4 2707.12   27.67
   0   1  -3  469.70   10.47
   0   1  -3  469.30   10.29
   0  -1   3  507.09   10.76
   0   1  -3  520.39    6.43
   0  -1   3  498.61    6.38
   0  -1   3  524.94   10.32
   0  -1   2   29.54    2.56
   0  -1   2   26.85    1.46
   0   1  -2   30.15    2.68
   0  -1   2   30.32    2.82
   0   1  -2   28.93    1.47
   0   1  -2   18.06    1.98
   0   1  -1   88.29    2.13
   0  -1   1   90.24    2.11
   0  -1   1   92.87    3.40
   0  -1   0  186.17    2.53
   0  -1   0  253.70    4.47
   0  -1   0  287.08    4.76
   0   1   1    0.18    0.24
   0   1   1    0.55    0.23
   0  -1  -1   -0.41    0.30
   0  -1  -2  340.17    5.77
   0   1   2  376.66    4.70
   0   1   2  345.85    5.72
   0  -1  -2  394.43    4.93
   0   1   3  222.06    4.99
   0  -1  -3  189.77    4.55
   0  -1  -3  218.48    5.07
   0   1   3  208.42    4.44
   0   1   4 1857.32   15.60
   0  -1  -4 1948.84   16.77
   0   1   4 1950.95   16.25
   0  -1  -4 1985.04   16.85
   0   1   5   53.68    3.03
   0   1   5   50.44    3.73
   0  -1  -5   45.31    2.95
   0   1   5   50.62    1.55
   0   1   5   46.78    1.98
   0  -1  -5   64.19    5.15
   0   1   6 1617.06   16.97
   0  -1  -6 1610.18   17.87
   0  -1  -6 1551.12   20.95
   0   1   6 1669.01   18.96
   0   1   6 1667.20   13.39
   0   1   6 1726.38   10.31
   0  -1  -7  318.59    8.46
   0   1   7  296.95    9.26
   0   1   7  327.48    6.74
   0   1   7  315.07    7.90
   0  -1  -7  291.14   10.54
   0   1   7  318.68    5.03
   0  -1  -8  196.98    9.86
   0   1   8  212.53    5.95
   0   1   8  217.21    4.58
   0  -1  -9 1302.26   25.71
   0   1   9 1277.04   15.83
   0  -1  -9 1262.86   24.67
   0  -1 -10   67.18    7.38
   0   1  10   73.76    4.08
   0  -1 -10   65.16    7.05
   0   1  10   77.69    3.23
   0   1  11  756.50   13.67
   0  -1 -11  727.55   21.66
   0   1  11  728.52   10.33
   0  -1 -11  745.72   22.37
   0   1  12   17.04    1.85
   0  -1 -12    6.24    5.64
   0  -1 -12   17.98    5.94
   0  -1 -13  988.03   28.18
   0  -1 -13 1036.48   29.85
   0   1  13 1047.70   13.68
   0  -1 -14    1.35    6.11
   0   1  14   12.14    1.76
   0  -1 -14   13.61    7.13
   0   1  15 1134.41   15.62
   0  -1 -15 1134.85   32.94
   0   1  16   12.86    2.07
   0  -1 -16    7.98    8.06
   0  -1 -16   14.92    7.81
   0   1  17  383.71    9.96
   0  -1 -17  347.99   21.02
   0  -1 -17  385.43   22.48
   0  -1 -18   53.92   10.89
   0  -1 -18   57.28   12.21
   0   1  18   49.91    3.86
   0  -1 -19    2.88    6.74
   0   1  19    6.14    1.84
   0  -1 -19   12.45   10.28
   0  -1 -20   46.27   10.61
   0  -1 -20   31.86   11.14
   0   1  20   42.53    3.75
   0  -1 -21  366.18   25.71
   0   1  21  395.74   11.49
   0  -1 -21  410.23   25.68
   0   1  22    0.18    1.42
   0  -1 -22   -1.64    8.27
   0  -1 -23   48.93   11.79
   0   1  23   39.27    4.14
   0  -1 -24   17.98   12.08
   0  -1 -24   16.20    9.86
   0   1  24   13.11    2.58
   0  -1 -25   38.18   10.97
   0  -1 -25   27.98   12.12
   0  -1 -26   20.25   10.93
   0  -1 -26    7.97   10.54
   0  -1 -27    7.39   11.81
   0  -1 -27   -8.43    8.82
   0  -1 -28   16.53   14.55
   0  -1 -28   -1.33    7.81
   0  -1 -29   11.71    9.43
   0  -1 -30   -3.46    8.64
   0  -1 -31  -16.15   10.91
   0   2 -30   -4.05    8.87
   0   2 -29   38.99   12.09
   0  -2  28   -1.17    2.83
   0   2 -28  -13.07    9.54
   0  -2  27   10.07    3.30
   0   2 -27    3.34    8.63
   0   2 -26   12.90    8.12
   0  -2  26    5.44    3.26
   0   2 -25   89.08   13.79
   0  -2  25   98.95    7.73
   0   2 -24   -0.90    8.26
   0   2 -24    9.76    6.88
   0  -2  24    3.25    2.42
   0   2 -23   10.13   10.06
   0  -2  23   10.57    2.99
   0   2 -23   25.48    9.60
   0  -2  22   12.83    3.30
   0   2 -22    8.55    8.83
   0   2 -22   12.23    5.72
   0   2 -21   63.74   13.11
   0   2 -21   55.73   11.27
   0  -2  21   59.81    5.51
   0   2 -20   37.02   10.51
   0  -2  20   22.81    3.50
   0   2 -20   22.12    8.54
   0   2 -19  117.27   13.94
   0  -2  19  108.04    6.92
   0   2 -19   96.79   13.38
   0   2 -18    3.84    5.85
   0   2 -18   11.79    5.69
   0  -2  18    9.47    2.33
   0  -2  17   49.19    4.63
   0   2 -17   44.39    9.36
   0   2 -17   30.48    8.35
   0   2 -16  106.28   12.16
   0  -2  16  103.39    6.22
   0   2 -16   86.40   12.12
   0   2 -15  104.26   12.34
   0  -2  15  119.79    6.44
   0   2 -15   97.25   11.36
   0   2 -14  290.93   18.59
   0  -2  14  303.38    9.74
   0   2 -14  310.74   18.10
   0  -2  13  172.92    7.21
   0   2 -13  161.90   13.12
   0   2 -13  168.80   13.89
   0   2 -12  183.41   13.16
   0   2 -12  165.93   12.77
   0  -2  12  171.22    6.91
   0   2 -11  960.89   27.92
   0   2 -11  979.42   27.79
   0  -2  11  981.11   15.76
   0   2 -10  128.96   10.44
   0   2 -10  118.13    9.81
   0  -2  10  128.90    5.61
   0   2  -9  107.04    8.95
   0   2  -9  119.81    9.67
   0  -2   9  111.24    7.86
   0  -2   9  110.37    4.98
   0   2  -8   -2.52    3.75
   0  -2   8    3.42    3.40
   0   2  -8    4.00    3.49
   0  -2   8    3.30    1.21
   0   2  -7   93.46    7.37
   0  -2   7   93.51    7.03
   0   2  -7   92.66    7.44
   0  -2   7  105.25    4.43
   0  -2   6  337.15    7.46
   0   2  -6  321.31   12.34
   0  -2   6  322.40   11.59
   0   2  -6  358.50   13.10
   0  -2   5   96.94    6.34
   0  -2   5  112.70    7.00
   0   2  -5  103.71    6.66
   0   2  -5  106.77    3.96
   0  -2   5  101.86    3.97
   0   2  -5  117.06    6.89
   0   2  -4  293.89    6.16
   0   2  -4  289.30    9.53
   0  -2   4  282.39    6.18
   0   2  -4  283.10    9.86
   0  -2   4  284.49   10.40
   0  -2   3   19.05    2.85
   0   2  -3   25.50    2.84
   0  -2   3   22.51    1.76
   0  -2   3   19.53    2.93
   0   2  -3   24.98    3.03
   0   2  -3   26.73    1.89
   0   2  -2 2049.27   14.31
   0   2  -2 1997.78   21.60
   0   2  -2 2182.08   20.51
   0  -2   2 2152.52   23.15
   0  -2   2 2215.73   22.81
   0  -2   2 2128.79   14.56
   0   2  -1 1698.44   11.88
   0  -2   1 1686.44   11.88
   0  -2   1 1638.33   18.38
   0  -2   1 1584.90   17.39
   0   2  -1 1486.23   15.27
   0   2  -1 1467.40   16.70
   0   2   0    2.54    0.90
   0  -2   0    3.50    0.63
   0   2   0    3.14    1.05
   0  -2   0    2.52    1.02
   0  -2   0    2.09    0.97
   0   2   0    3.51    0.63
   0  -2  -1 1844.92   17.39
   0   2   1 1916.13   15.58
   0   2   1 1896.08   16.84
   0  -2  -2 1167.31    6.49
   0   2   2 1136.84    6.47
   0   2   2 1112.70   13.40
   0  -2  -2 1117.53   13.67
   0  -2  -2 1211.54   10.06
   0  -2  -3 1327.11   11.72
   0   2   3 1275.04   14.61
   0   2   3 1311.12   11.21
   0   2   4  162.32    4.53
   0  -2  -4  171.00    4.83
   0   2   4  168.04    5.50
   0  -2  -4  157.20    5.60
   0   2   5  681.08   10.03
   0   2   5  762.74   12.39
   0  -2  -5  741.77   11.13
   0  -2  -5  731.84   12.63
   0  -2  -6 1078.60   15.13
   0  -2  -6 1151.69   16.80
   0   2   6 1116.87   13.87
   0   2   7  261.18    8.16
   0   2   7  292.21    4.34
   0  -2  -7  274.97    9.02
   0   2   7  290.33    3.58
   0   2   8  374.60   10.19
   0   2   8  369.01    5.72
   0   2   8  386.87    4.84
   0  -2  -8  381.58   11.50
   0   2   9   49.96    4.09
   0  -2  -9   52.16    5.86
   0   2   9   48.43    1.97
   0   2   9   49.70    2.47
   0   2  10 1312.08   11.09
   0   2  10 1279.95   13.74
   0  -2 -10 1327.73   25.70
   0   2  11  188.82    7.98
   0  -2 -11  199.16   11.65
   0   2  11  202.70    4.73
   0   2  11  196.11    5.88
   0  -2 -12   40.71    7.49
   0   2  12   31.57    2.05
   0   2  12   30.02    2.57
   0  -2 -13  125.53   11.13
   0  -2 -13  120.41   10.35
   0   2  13  152.41    5.93
   0   2  13  144.62    4.56
   0  -2 -14    5.79    6.72
   0  -2 -14   -3.74    6.20
   0   2  14    4.52    1.23
   0  -2 -15  394.94   20.41
   0   2  15  393.41    8.36
   0  -2 -15  384.44   19.85
   0  -2 -16   -4.90    7.67
   0   2  16    1.76    1.04
   0  -2 -16    4.16    7.42
   0  -2 -17  205.45   17.08
   0   2  17  238.27    7.11
   0  -2 -17  223.68   17.91
   0  -2 -18   77.51   11.97
   0   2  18   77.80    4.35
   0  -2 -18   85.31   12.76
   0   2  19    4.47    1.55
   0  -2 -19   -6.93    8.92
   0  -2 -19    3.23    7.57
   0  -2 -20   53.41   11.57
   0  -2 -20   57.47   12.79
   0   2  20   55.32    3.97
   0  -2 -21   -5.52    7.88
   0   2  21    1.26    1.32
   0  -2 -22  162.28   19.18
   0   2  22  139.29    6.62
   0  -2 -22  141.80   16.51
   0  -2 -23   -4.93    8.14
   0   2  23    1.21    1.54
   0  -2 -23   -1.13    9.43
   0  -2 -24    0.76    7.52
   0  -2 -24   -4.46   10.38
   0  -2 -25   41.51   11.22
   0  -2 -25   36.23   13.46
   0  -2 -26  -16.62   11.55
   0  -2 -26    0.45    8.81
   0  -2 -27   24.98   11.95
   0  -2 -27    1.84   11.08
   0  -2 -28   70.88   18.10
   0  -2 -28   65.09   15.29
   0  -2 -29   -2.08    9.31
   0  -2 -29   21.99   14.47
   0  -2 -30   13.68   10.73
   0  -2 -30   -2.73   12.64
   0  -2 -31    5.87   10.80
   0  -3  29   39.31    5.99
   0   3 -29   45.78   12.57
   0  -3  28    4.75    2.60
   0   3 -28   11.46    8.72
   0  -3  27    3.98    3.07
   0   3 -27    6.38    7.35
   0  -3  26    7.16    3.53
   0   3 -26    0.65    6.83
   0   3 -25   31.48   10.46
   0  -3  25   23.58    4.33
   0   3 -24   16.97    9.18
   0  -3  24   16.29    3.97
   0   3 -23   19.15    8.57
   0  -3  23   19.62    3.88
   0  -3  22   20.25    4.01
   0   3 -22   13.06    7.70
   0   3 -22   25.77    8.57
   0  -3  21    4.28    2.32
   0   3 -21    5.01    7.17
   0   3 -21    0.95    6.60
   0   3 -20   -4.39    5.79
   0  -3  20    1.59    2.25
   0   3 -20    1.81    7.64
   0   3 -19  221.11   19.07
   0   3 -19  207.92   18.37
   0  -3  19  199.41    9.69
   0   3 -18  627.92   30.56
   0   3 -18  609.19   29.26
   0  -3  18  597.85   16.32
   0   3 -17   12.94    5.81
   0   3 -17   14.37    6.36
   0  -3  17   10.41    2.51
   0   3 -16  133.92   13.78
   0  -3  16  165.28    8.17
   0   3 -16  162.01   14.82
   0  -3  15    7.10    2.21
   0   3 -15    5.53    5.14
   0   3 -15    1.11    4.87
   0   3 -14  357.68   19.98
   0  -3  14  361.49   11.29
   0   3 -14  409.04   21.15
   0  -3  13   41.48    4.00
   0   3 -13   33.33    7.19
   0   3 -13   33.48    6.95
   0   3 -12  149.45   12.23
   0  -3  12  139.66    6.69
   0   3 -12  128.10   11.53
   0  -3  11  109.80    5.82
   0   3 -11  104.44    9.79
   0   3 -11  118.05   10.46
   0   3 -10  132.95   10.53
   0   3 -10  125.96    9.94
   0  -3  10  116.71    5.76
   0  -3   9  266.06    8.31
   0  -3   9  261.85   12.64
   0   3  -9  259.29   13.54
   0   3  -9  236.18   12.73
   0  -3   8  383.38    9.59
   0   3  -8  380.06   15.84
   0  -3   8  377.14   14.56
   0   3  -8  376.00   14.99
   0   3  -7  766.18   20.17
   0  -3   7  717.41   19.40
   0   3  -7  745.33   20.74
   0  -3   6   13.47    1.93
   0  -3   6   14.50    3.58
   0   3  -6    6.56    2.74
   0   3  -6   11.78    3.47
   0  -3   5    1.38    2.80
   0   3  -5    2.74    2.22
   0   3  -5    3.47    2.10
   0  -3   5    2.02    1.07
   0  -3   4    9.81    1.47
   0   3  -4    7.91    2.50
   0  -3   4   11.00    2.77
   0   3  -4    2.84    1.54
   0   3  -3  226.49    9.09
   0   3  -3  233.90    8.19
   0  -3   3  224.63    9.18
   0   3  -3  239.11    5.99
   0  -3   3  220.49    5.81
   0  -3   2  656.78   15.14
   0  -3   2  654.96    9.42
   0   3  -2  689.81    9.62
   0   3  -2  687.80   12.78
   0   3  -2  711.35   14.87
   0   3  -1  172.89    6.29
   0  -3   1  186.59    4.69
   0   3  -1  166.96    6.76
   0   3  -1  169.86    4.50
   0  -3   1  183.91    7.40
   0  -3   1  196.72    7.49
   0  -3   0   41.40    2.14
   0  -3   0   43.24    3.51
   0   3   0   44.57    3.34
   0   3   0   36.99    3.00
   0  -3   0   37.18    3.20
   0   3   0   40.53    2.12
   0  -3  -1  210.23    7.27
   0  -3  -1  217.79    6.95
   0   3   1  216.23    6.91
   0  -3  -1  218.91    4.29
   0   3   1  205.91    6.41
   0   3   1  218.78    4.34
   0   3   2 2748.85   24.75
   0  -3  -2 2729.71   22.70
   0   3   2 2828.66   14.03
   0   3   3  743.34   13.12
   0  -3  -3  705.67    6.27
   0  -3  -3  704.36   11.23
   0   3   3  718.80    6.21
   0  -3  -3  744.92    9.65
   0  -3  -3  693.67   13.29
   0   3   4  934.66   11.24
   0  -3  -4  943.25   11.76
   0  -3  -4  934.97   15.83
   0   3   4  901.14   14.75
   0  -3  -4  902.78    5.94
   0   3   5   15.94    1.81
   0  -3  -5   17.39    2.29
   0   3   5   16.37    2.35
   0   3   6   16.60    2.42
   0  -3  -6   18.33    2.57
   0   3   7 2177.89   25.48
   0  -3  -7 2109.65   22.42
   0  -3  -8  309.06    9.70
   0   3   8  303.62    9.95
   0   3   9  430.50   12.21
   0  -3  -9  448.15   12.70
   0   3  10  176.25    8.17
   0  -3 -10  187.38    9.34
   0   3  10  172.37    2.97
   0   3  11   61.52    5.26
   0   3  11   63.86    2.48
   0   3  11   63.22    2.13
   0  -3 -11   55.88    6.91
   0   3  12 1520.23   13.18
   0  -3 -12 1592.00   30.13
   0   3  12 1625.50   25.36
   0   3  12 1552.30   11.33
   0   3  13  260.31    6.00
   0  -3 -13  233.98   13.44
   0   3  13  247.12   10.29
   0   3  13  257.23    5.06
   0  -3 -14  259.52   15.11
   0   3  14  283.39    6.74
   0   3  14  278.25   11.25
   0   3  14  268.25    5.56
   0   3  15  311.27    6.40
   0  -3 -15  328.85   18.60
   0  -3 -15  319.14   17.74
   0   3  15  320.18    7.71
   0  -3 -16  109.99   12.78
   0   3  16  102.37    4.71
   0   3  16  107.98    4.06
   0   3  17   10.22    1.66
   0  -3 -17   14.15    9.51
   0  -3 -17    9.04    8.43
   0   3  18   15.04    1.89
   0  -3 -18   11.78    9.16
   0  -3 -18   14.51    8.80
   0   3  19   54.84    3.44
   0  -3 -19   55.49   11.85
   0  -3 -19   58.45   11.78
   0  -3 -20    6.60    9.19
   0   3  20    1.55    1.18
   0  -3 -20   -4.09    7.95
   0  -3 -21   22.20   11.27
   0   3  21   28.18    2.71
   0  -3 -22   10.83   10.37
   0  -3 -22   13.14    9.69
   0  -3 -23    3.84    8.99
   0  -3 -23   10.60    9.49
   0  -3 -24    4.78   10.77
   0  -3 -24   17.28   10.64
   0  -3 -25   16.54   10.42
   0  -3 -25   33.26   10.77
   0  -3 -26  166.59   24.62
   0  -3 -26    7.76    8.69
   0  -3 -27   -1.72   12.60
   0  -3 -27   -6.12   11.17
   0  -3 -28   53.58   18.05
   0  -3 -28   47.17   11.31
   0  -3 -29   -9.86   14.85
   0  -3 -29   13.38   12.00
   0  -3 -30   23.53   14.09
   0  -3 -30   14.81   11.56
   0  -3 -31  -14.91   11.73
   0  -3 -31   -5.70   14.84
   0  -4  30   -1.04    3.18
   0  -4  29   14.57    4.45
   0  -4  28    3.76    3.02
   0   4 -28    1.74    7.35
   0  -4  27   49.05    6.70
   0   4 -27   46.63   11.74
   0  -4  26    5.50    3.53
   0   4 -26   11.50    7.74
   0  -4  25    7.15    3.18
   0   4 -25   10.81    8.63
   0  -4  24   22.88    4.64
   0   4 -24   25.24    8.05
   0   4 -23   19.08    8.42
   0  -4  23    8.80    2.84
   0   4 -22    2.24    5.39
   0  -4  22    4.42    2.79
   0  -4  21   30.06    4.71
   0   4 -21   27.47    7.88
   0  -4  20   27.11    4.14
   0   4 -20   26.46    7.84
   0   4 -20   13.37    6.00
   0   4 -19    2.99    5.85
   0  -4  19    4.24    2.63
   0   4 -19   -8.29    6.76
   0   4 -18    1.35    5.24
   0  -4  18    1.02    2.36
   0   4 -17   32.32    8.17
   0   4 -17   31.75    7.81
   0  -4  17   39.33    4.61
   0   4 -16   16.72    6.25
   0   4 -16    8.55    4.99
   0  -4  16   11.84    2.98
   0   4 -15    7.10    5.60
   0  -4  15    5.32    2.30
   0   4 -15    8.28    5.65
   0  -4  14   90.53    6.06
   0   4 -14   72.63    9.86
   0   4 -14   96.07   10.56
   0   4 -13  133.51   11.53
   0  -4  13  126.09    6.94
   0   4 -13  130.99   12.02
   0   4 -12   12.66    5.32
   0  -4  12    7.26    2.24
   0   4 -12   10.60    4.70
   0  -4  11  138.27    6.85
   0   4 -11  129.68   10.77
   0   4 -11  148.64   11.30
   0  -4  10   24.78    3.24
   0   4 -10   19.42    4.75
   0   4 -10   17.13    4.62
   0   4  -9  130.98   10.02
   0  -4   9  126.60    6.15
   0   4  -9  109.76    8.93
   0   4  -8   57.36    6.18
   0  -4   8   73.15    4.62
   0  -4   8   60.51    7.18
   0   4  -8   63.17    7.07
   0   4  -7  455.81   15.53
   0  -4   7  486.39   17.89
   0  -4   7  520.44   11.58
   0   4  -7  501.93   17.60
   0  -4   6  898.53   23.50
   0   4  -6 1101.31   22.85
   0  -4   6  951.70   15.11
   0   4  -6 1031.44   24.16
   0   4  -5  415.83   14.71
   0  -4   5  435.02    9.82
   0   4  -5  448.75   13.47
   0  -4   5  441.99   15.65
   0  -4   4  196.87    6.38
   0   4  -4  183.24    9.38
   0   4  -4  196.48    8.44
   0  -4   3  123.95    8.19
   0   4  -3  141.62    7.94
   0   4  -3  143.73    6.83
   0  -4   3  143.85    5.28
   0  -4   2   28.26    2.38
   0   4  -2   27.68    3.12
   0  -4   2   25.05    3.78
   0   4  -2   28.77    3.54
   0  -4   1  282.15   10.44
   0  -4   1  275.65    6.47
   0   4  -1  293.63    9.90
   0   4  -1  266.19    8.91
   0   4   0 1126.89   18.49
   0  -4   0 1172.99   12.54
   0  -4   0 1228.57   20.75
   0   4   0 1102.22   17.82
   0   4   0 1270.71   13.18
   0  -4  -1  173.88    7.78
   0   4   1  168.25    6.80
   0   4   1  203.41    4.91
   0  -4  -1  186.56    4.70
   0   4   1  172.85    7.05
   0  -4  -2  738.76    8.78
   0   4   2  688.19    8.49
   0   4   2  771.39   14.93
   0   4   2  806.38   14.28
   0  -4  -2  710.19   15.60
   0   4   3  667.77    7.68
   0  -4  -3  697.63    7.83
   0   4   3  694.13   14.39
   0  -4  -3  667.54   10.58
   0  -4  -4  109.46    2.85
   0  -4  -4  103.81    4.29
   0   4   4  106.64    5.85
   0   4   4  104.52    2.76
   0  -4  -5  288.06    7.53
   0   4   5  301.06    9.86
   0  -4  -5  286.86    4.03
   0  -4  -6    7.95    1.89
   0  -4  -6    8.13    0.81
   0  -4  -6    6.73    0.60
   0   4   6    9.34    2.22
   0  -4  -7  818.75   14.38
   0   4   7  837.11   17.16
   0   4   8  649.81   15.74
   0  -4  -8  683.18   14.01
   0   4   9   42.48    4.43
   0  -4  -9   27.76    4.16
   0   4  10   52.19    4.97
   0  -4 -10   50.13    5.34
   0   4  11   91.49    6.58
   0  -4 -11   81.49    7.06
   0  -4 -12  274.19   12.35
   0   4  12  265.59   11.40
   0  -4 -13    7.86    5.99
   0   4  13    5.67    2.69
   0   4  14   16.16    3.58
   0   4  14   16.66    1.12
   0  -4 -14   20.74    7.12
   0   4  15  166.17    3.56
   0   4  15  162.85    9.43
   0  -4 -15  141.90   12.50
   0  -4 -16    5.13    8.67
   0   4  16   11.66    1.21
   0   4  16    9.19    3.15
   0   4  16   16.39    1.61
   0  -4 -17  137.15   13.92
   0   4  17  121.47    3.65
   0  -4 -17  116.47   14.03
   0   4  17  124.15    4.16
   0   4  18   21.42    1.74
   0  -4 -18   15.83    8.63
   0  -4 -18   19.74    9.28
   0  -4 -19  167.36   16.01
   0  -4 -19  166.18   16.34
   0   4  19  191.25    5.14
   0  -4 -20   41.28   10.99
   0  -4 -20   33.22   10.18
   0  -4 -21  154.30   16.81
   0  -4 -21  140.40   15.99
   0  -4 -22   42.44   11.83
   0  -4 -22   41.32   10.64
   0  -4 -23  132.04   16.73
   0  -4 -23  122.44   16.56
   0  -4 -24    8.26   11.53
   0  -4 -24   15.31    9.76
   0  -4 -25  245.31   22.19
   0  -4 -25  196.21   23.34
   0  -4 -26    7.64    9.58
   0  -4 -26    4.53   11.89
   0  -4 -27    7.02   14.23
   0  -4 -27    1.65    8.85
   0  -4 -28  -13.86   11.14
   0  -4 -28   19.26   14.17
   0  -4 -29    9.40   14.46
   0  -4 -29   -0.38    9.84
   0  -4 -30   -4.38    9.34
   0  -4 -30   10.10   14.87
   0  -4 -31   21.35   12.05
   0  -4 -31    1.51   14.79
   0  -4 -32   15.76   17.98
   0  -5  29   -2.20    3.63
   0  -5  28   24.31    5.63
   0  -5  27    4.46    3.69
   0   5 -27   -1.43    7.07
   0   5 -26   22.37    9.32
   0  -5  26   16.74    4.56
   0   5 -25   -6.82    8.01
   0  -5  25    4.56    3.42
   0  -5  24    2.12    2.83
   0   5 -24    5.51    7.22
   0   5 -23    5.41    5.82
   0  -5  23    1.81    2.45
   0   5 -22   72.87   12.18
   0  -5  22   78.61    7.46
   0   5 -21    8.72    6.58
   0  -5  21    1.64    2.45
   0  -5  20   30.02    4.66
   0   5 -20   32.70    9.00
   0  -5  19   81.98    7.10
   0   5 -19   67.25   10.84
   0   5 -19   69.65   11.25
   0   5 -18   29.82    8.02
   0   5 -18   34.01    8.39
   0  -5  18   35.91    4.82
   0  -5  17   64.42    5.99
   0   5 -17   51.52    9.27
   0   5 -17   68.70   10.42
   0  -5  16   66.61    5.95
   0   5 -16   67.69    9.92
   0   5 -16   63.65   10.35
   0   5 -15   73.08   10.36
   0   5 -15   83.96   10.81
   0  -5  15   91.95    6.68
   0   5 -14   10.25    4.90
   0  -5  14   13.96    3.39
   0   5 -14   14.51    5.26
   0  -5  13   69.18    5.54
   0   5 -13   75.86    9.03
   0   5 -13   71.69    9.53
   0  -5  12  210.71    9.17
   0   5 -12  197.20   13.42
   0   5 -12  206.82   14.53
   0  -5  11  275.24   10.10
   0   5 -11  276.71   16.26
   0   5 -11  279.04   14.77
   0   5 -10  372.02   16.80
   0  -5  10  400.05   11.83
   0   5 -10  389.57   18.50
   0  -5   9   54.54    4.46
   0   5  -9   51.42    7.19
   0   5  -9   44.45    5.96
   0  -5   8   35.82    3.58
   0   5  -8   29.31    4.40
   0   5  -8   38.70    5.88
   0   5  -7   18.96    3.51
   0  -5   7   16.33    2.48
   0   5  -7   17.77    4.42
   0   5  -6  234.48   10.44
   0  -5   6  240.36    8.11
   0   5  -6  211.72   11.65
   0   5  -5  149.88    7.96
   0   5  -5  130.61    8.88
   0  -5   5  153.22    6.32
   0   5  -4  686.92   19.17
   0  -5   4  666.97   12.64
   0   5  -4  707.06   16.56
   0  -5   3  668.26   12.18
   0   5  -3  685.15   18.28
   0   5  -3  695.14   16.06
   0   5  -2   26.33    3.45
   0   5  -2   27.77    3.98
   0  -5   2   26.86    2.50
   0  -5   1   62.74    3.52
   0   5  -1   62.36    4.85
   0   5  -1   53.41    4.86
   0   5   0  465.40   13.26
   0   5   0  472.11   12.92
   0  -5   0  441.68    8.72
   0  -5  -1  693.35   10.39
   0   5   1  734.32   15.96
   0   5   1  710.73   15.78
   0  -5  -2    2.86    1.03
   0   5   2    1.77    1.63
   0   5   2    1.63    0.74
   0   5   2    2.76    1.68
   0  -5  -3  471.39    9.99
   0   5   3  491.35   13.47
   0   5   3  490.93    7.80
   0  -5  -3  471.68    7.61
   0   5   4  194.99    8.64
   0  -5  -4  207.34    6.73
   0  -5  -4  205.89    4.73
   0  -5  -5   53.83    2.27
   0  -5  -5   58.04    3.13
   0  -5  -5   44.95    3.34
   0   5   5   53.67    4.72
   0   5   6    6.34    2.05
   0  -5  -6    4.26    0.71
   0  -5  -6    5.67    1.79
   0  -5  -6    4.98    1.09
   0   5   7   18.04    3.08
   0  -5  -7   18.11    1.07
   0  -5  -7   18.56    1.39
   0  -5  -7   14.03    2.82
   0  -5  -8  551.52   12.81
   0   5   8  504.22   14.75
   0   5   9  855.61   19.75
   0  -5  -9  777.90   16.22
   0  -5 -10  604.04   15.02
   0   5  10  565.08   16.67
   0  -5 -11   18.43    4.39
   0   5  11   20.29    3.58
   0   5  12  205.69   10.58
   0  -5 -12  206.57   10.77
   0  -5 -13   -1.06    5.22
   0   5  13    6.22    3.25
   0  -5 -14 1400.86   29.50
   0   5  14 1340.74   27.91
   0  -5 -15  244.87   14.20
   0   5  15  257.75   12.53
   0  -5 -16   25.43    8.36
   0   5  16    8.11    3.37
   0  -5 -17   74.93   11.32
   0   5  17   98.27    8.20
   0   5  18  207.90   11.74
   0  -5 -18  224.20   16.55
   0  -5 -19   12.30    9.32
   0  -5 -19   -2.07    8.23
   0  -5 -20    7.16    8.71
   0  -5 -20    6.18    9.23
   0  -5 -21   17.10   10.77
   0  -5 -21   17.09   10.49
   0  -5 -22   29.16   11.39
   0  -5 -22    1.42    9.55
   0  -5 -23   13.69    9.62
   0  -5 -23   -7.35   10.14
   0  -5 -24   -4.69   10.09
   0  -5 -24   -9.61   10.68
   0  -5 -25    6.99   11.44
   0  -5 -25   -5.43   11.18
   0  -5 -26    5.61   10.01
   0  -5 -26   20.87   13.90
   0  -5 -27   15.18   10.99
   0  -5 -27   13.49   11.85
   0  -5 -28   17.97   15.81
   0  -5 -28    5.78   12.29
   0  -5 -29   19.13   14.22
   0  -5 -29   75.60   15.10
   0  -5 -30   -8.45   11.20
   0  -5 -30   17.56   14.21
   0  -5 -31   -6.75   15.47
   0  -5 -31    4.97   10.73
   0  -5 -32  -19.64   17.71
   0  -6  27   41.18    6.90
   0  -6  26   35.62    6.17
   0   6 -26   39.78   11.11
   0   6 -25    7.25    7.04
   0  -6  25   -0.69    2.91
   0  -6  24    9.96    4.12
   0   6 -24   -7.33    7.47
   0  -6  23   -1.38    3.04
   0   6 -23    8.08    7.02
   0   6 -22   35.45    9.71
   0  -6  22   30.93    5.05
   0   6 -21   12.62    6.69
   0  -6  21    8.47    3.34
   0  -6  20   54.71    6.12
   0   6 -20  130.86   17.72
   0   6 -19   36.74    9.03
   0  -6  19   37.85    5.33
   0   6 -18   16.27    7.29
   0  -6  18   11.63    3.41
   0   6 -17    2.15    4.12
   0  -6  17   -2.77    2.58
   0   6 -17   -1.96    5.09
   0   6 -16  176.61   13.68
   0   6 -16  151.08   14.88
   0  -6  16  156.54    9.33
   0   6 -15  295.72   19.44
   0   6 -15  307.29   17.31
   0  -6  15  281.28   12.05
   0   6 -14  141.62   13.34
   0  -6  14  145.53    8.56
   0   6 -14  145.83   11.90
   0   6 -13  104.54   11.60
   0  -6  13   97.16    6.88
   0   6 -13   97.58    9.76
   0  -6  12  127.02    7.73
   0   6 -12  129.68   12.50
   0   6 -12  132.89   10.53
   0   6 -11  459.98   18.15
   0   6 -11  445.81   21.12
   0  -6  11  431.06   13.31
   0   6 -10  355.76   18.53
   0   6 -10  327.22   14.61
   0  -6  10  317.27   11.32
   0   6  -9    3.44    2.53
   0  -6   9    0.36    1.75
   0   6  -8   16.78    3.66
   0   6  -8   12.32    4.25
   0  -6   8   17.40    2.76
   0  -6   7  107.00    6.10
   0   6  -7  110.60    7.60
   0   6  -7  105.08    9.10
   0   6  -6   71.22    7.29
   0   6  -6   68.75    6.00
   0  -6   6   63.30    4.69
   0   6  -5    5.17    2.61
   0  -6   5    8.43    2.29
   0   6  -5    2.38    1.67
   0  -6   4  832.34   15.20
   0   6  -4  857.11   19.46
   0   6  -4  835.87   22.56
   0   6  -3   21.80    4.02
   0  -6   3   26.59    2.82
   0   6  -3   22.73    3.38
   0   6  -2   26.15    4.21
   0  -6   2   24.07    2.62
   0   6  -2   23.47    3.47
   0   6  -1   82.07    5.97
   0  -6   1   81.55    4.41
   0   6  -1   80.70    6.49
   0   6   0  194.13    9.49
   0   6   0  201.61    9.27
   0  -6   0  194.70    6.48
   0  -6  -1  127.14    5.04
   0   6   1  111.58    7.01
   0   6   1  125.46    7.38
   0   6   2    9.60    2.44
   0  -6  -2   10.15    1.56
   0   6   2   11.04    2.48
   0  -6  -3  322.97    9.18
   0  -6  -3  301.79    6.92
   0   6   3  314.22   11.76
   0  -6  -4    2.80    1.35
   0  -6  -4   -0.49    1.80
   0  -6  -4    2.01    0.84
   0   6   4    1.79    1.66
   0  -6  -5  614.32    8.81
   0  -6  -5  586.19   11.33
   0   6   5  566.07   15.92
   0  -6  -5  559.94   12.12
   0  -6  -6  172.40    5.67
   0  -6  -6  164.72    4.25
   0   6   6  174.33    9.10
   0  -6  -6  162.77    6.86
   0  -6  -7   10.19    1.37
   0  -6  -7   14.12    2.63
   0  -6  -7   10.67    1.11
   0   6   7   13.16    3.18
   0   6   8    5.22    2.37
   0  -6  -8    4.41    0.83
   0  -6  -8    7.13    0.80
   0  -6  -8    7.95    2.28
   0   6   9  797.48   20.29
   0  -6  -9  842.08   17.18
   0   6  10 1592.73   29.71
   0  -6 -10 1684.99   25.62
   0   6  11   49.14    5.76
   0  -6 -11   51.31    5.63
   0  -6 -12   15.28    5.08
   0   6  12    1.25    2.25
   0   6  13   85.39    7.44
   0  -6 -13   62.64    7.18
   0   6  14  151.66   10.11
   0  -6 -14  147.13   10.49
   0  -6 -15   13.44    6.26
   0   6  15   31.22    5.20
   0   6  16   53.44    6.23
   0  -6 -16   79.63   10.18
   0   6  17   45.46    6.21
   0  -6 -17   43.06    8.55
   0  -6 -18   49.44   10.16
   0   6  18   61.94    6.84
   0  -6 -19   91.86   12.15
   0   6  19   88.39    8.77
   0  -6 -20   32.27    9.65
   0  -6 -21   14.17    9.76
   0  -6 -21   -8.57    9.40
   0  -6 -22   13.42    9.34
   0  -6 -22   16.40   11.32
   0  -6 -23    2.71    9.32
   0  -6 -23   -1.61    9.69
   0  -6 -24   32.10   11.87
   0  -6 -24   19.01   11.05
   0  -6 -25    0.93   10.01
   0  -6 -25    4.30   11.88
   0  -6 -26  -17.72   16.09
   0  -6 -26    3.05   10.46
   0  -6 -27   28.00   11.98
   0  -6 -27   -2.63   11.83
   0  -6 -28   28.74   12.62
   0  -6 -28   10.19   12.24
   0  -6 -29   56.34   15.73
   0  -6 -29   38.52   15.23
   0  -6 -30   74.97   16.32
   0  -6 -30   35.87   16.44
   0  -6 -31   20.05   16.02
   0  -6 -31   39.17   14.64
   0  -7  26   37.95    6.79
   0  -7  25   55.76    7.64
   0   7 -25   65.57   13.37
   0  -7  24   -0.60    3.21
   0   7 -24    7.75    7.05
   0  -7  23    6.06    3.39
   0   7 -23    7.60    6.58
   0   7 -22    3.49    6.55
   0  -7  22    7.53    4.10
   0  -7  21   29.24    5.23
   0   7 -21   22.75    8.32
   0  -7  20   13.57    3.87
   0   7 -20   21.73    8.05
   0   7 -19   43.29    9.60
   0  -7  19   38.81    5.57
   0  -7  18   -1.56    2.46
   0   7 -18    1.48    4.57
   0  -7  17   40.06    5.03
   0   7 -17   46.35    9.24
   0   7 -16   58.00    9.48
   0  -7  16   69.73    6.72
   0   7 -15  103.61   12.49
   0   7 -15   99.32    9.50
   0  -7  15  106.12    7.89
   0   7 -14    7.80    4.76
   0  -7  14    6.08    2.73
   0   7 -14    6.01    3.86
   0  -7  13   69.00    6.30
   0   7 -13   60.00    8.88
   0   7 -13   63.87    7.35
   0  -7  12   24.96    3.91
   0   7 -12   30.93    5.18
   0   7 -12   33.28    6.81
   0   7 -11   63.53    8.62
   0  -7  11   67.43    5.93
   0   7 -11   68.18    6.95
   0   7 -10   25.19    5.62
   0   7 -10   24.39    4.06
   0  -7  10   26.02    3.78
   0  -7   9   15.14    3.19
   0   7  -9    9.48    3.88
   0   7  -9   16.09    3.66
   0   7  -8  150.53    9.25
   0  -7   8  166.65    8.30
   0   7  -8  167.97   12.42
   0   7  -7   11.32    3.19
   0   7  -7    5.84    3.45
   0  -7   7    8.18    2.34
   0   7  -6  146.16   10.82
   0   7  -6  148.52    9.01
   0  -7   6  157.34    7.65
   0  -7   5    1.44    1.46
   0   7  -5    2.97    2.34
   0   7  -5    5.54    3.12
   0  -7   4    7.16    1.95
   0   7  -4    6.44    3.15
   0   7  -4    7.67    2.43
   0  -7   3   62.58    4.52
   0   7  -3   57.95    5.63
   0   7  -3   62.54    6.48
   0  -7   2   72.96    4.68
   0   7  -2   77.80    6.33
   0   7  -2   68.63    6.69
   0  -7   1  545.29   12.06
   0   7  -1  499.25   16.77
   0   7  -1  530.35   15.98
   0   7   0    1.11    1.70
   0   7   0    1.75    1.69
   0  -7   0    0.79    1.14
   0  -7  -1   74.99    4.29
   0   7   1   71.34    6.13
   0   7   1   68.96    6.05
   0  -7  -2  370.93    8.94
   0   7   2  385.73   13.65
   0   7   2  374.95   13.67
   0   7   3  195.30    9.93
   0  -7  -3  197.14    6.29
   0  -7  -3  202.97    8.13
   0  -7  -4  101.87    4.36
   0  -7  -4  111.64    6.11
   0   7   4  112.29    7.68
   0  -7  -5  561.70   13.24
   0   7   5  544.78   16.75
   0  -7  -5  604.33    9.89
   0  -7  -6 1229.92   19.88
   0   7   6 1277.11   25.81
   0  -7  -6 1213.99   17.34
   0  -7  -6 1227.77   13.14
   0  -7  -7    6.00    1.41
   0  -7  -7    7.01    1.21
   0  -7  -7    7.14    2.75
   0   7   7    8.61    2.56
   0  -7  -8    3.07    0.89
   0   7   8    1.95    2.23
   0  -7  -8    4.91    1.27
   0  -7  -8    5.46    2.57
   0   7   9  379.57   14.77
   0  -7  -9  369.08    6.24
   0  -7  -9  368.34   12.30
   0  -7  -9  400.74    5.29
   0  -7 -10  523.53   14.89
   0   7  10  518.74   17.76
   0   7  11  303.77   13.87
   0  -7 -11  338.07   12.69
   0  -7 -12    1.14    4.39
   0   7  12   17.25    4.22
   0   7  13   63.86    7.00
   0  -7 -13   74.87    7.73
   0   7  14  856.51   24.64
   0  -7 -14  807.67   22.35
   0  -7 -15  687.27   21.58
   0   7  15  643.94   21.61
   0   7  16   48.70    6.58
   0  -7 -16   47.63    7.98
   0   7  17   26.62    4.50
   0  -7 -17   33.66    8.18
   0   7  18   13.31    4.47
   0  -7 -18   16.01    7.35
   0  -7 -19   16.52    8.82
   0   7  19    3.30    3.70
   0  -7 -20    6.40    8.15
   0   7  20    0.42    3.14
   0  -7 -21   11.77    9.93
   0  -7 -22    7.33    8.67
   0  -7 -22    9.32    9.27
   0  -7 -23   20.25   12.84
   0  -7 -23    9.99    9.95
   0  -7 -24  -17.86   12.70
   0  -7 -24   -2.01    9.62
   0  -7 -25    9.74   11.54
   0  -7 -25   13.60    9.75
   0  -7 -26   -4.50   12.50
   0  -7 -26   12.66   10.86
   0  -7 -27   55.50   16.85
   0  -7 -27  111.78   18.42
   0  -7 -28   22.67   17.25
   0  -7 -28   -5.38   11.81
   0  -7 -29   16.42   14.03
   0  -7 -29  -12.97   14.09
   0  -7 -30    8.43   11.97
   0  -7 -30   13.49   16.13
   0  -7 -31    0.36   15.48
   0  -8  24    8.80    4.87
   0   8 -24    3.65    6.09
   0  -8  23   -1.87    3.46
   0   8 -23   -2.91    6.72
   0  -8  22   -7.18    4.34
   0   8 -22    4.02    7.00
   0  -8  21    4.75    3.45
   0   8 -21    1.09    5.38
   0   8 -20   16.69    7.57
   0  -8  20   12.22    3.80
   0  -8  19    1.60    3.14
   0   8 -19    6.86    5.60
   0   8 -18   -6.61    6.45
   0  -8  18    1.31    2.43
   0   8 -17    7.98    6.03
   0  -8  17    3.62    2.56
   0  -8  16   -0.82    2.54
   0   8 -16   -4.09    4.74
   0   8 -15  107.22   12.95
   0  -8  15  113.42    8.67
   0  -8  14   -0.08    2.16
   0   8 -14   -2.09    3.96
   0   8 -13    3.24    3.63
   0   8 -13    0.43    2.84
   0  -8  13    1.13    2.27
   0   8 -12    2.76    3.39
   0  -8  12   -3.77    2.66
   0   8 -12   -0.38    3.02
   0   8 -11   19.10    4.00
   0   8 -11   16.83    5.44
   0  -8  11   19.72    3.88
   0  -8  10   29.53    4.17
   0   8 -10   26.79    4.78
   0   8 -10   30.56    6.24
   0  -8   9   45.31    4.91
   0   8  -9   53.68    6.13
   0   8  -9   54.67    7.94
   0   8  -8  131.89    9.13
   0   8  -8  142.61   11.85
   0  -8   8  138.04    7.92
   0   8  -7   20.54    3.76
   0   8  -7   20.46    5.04
   0  -8   7   15.78    3.06
   0   8  -6  102.84    9.41
   0  -8   6  110.54    6.83
   0   8  -6  108.44    7.98
   0   8  -5  503.79   20.03
   0  -8   5  517.65   14.14
   0   8  -5  551.54   17.66
   0   8  -4 1303.63   26.88
   0   8  -4 1299.31   31.14
   0  -8   4 1274.87   21.56
   0   8  -3   35.22    5.69
   0   8  -3   39.34    5.21
   0  -8   3   37.17    3.86
   0   8  -2  147.43   10.06
   0   8  -2  139.64    8.88
   0  -8   2  147.44    7.12
   0   8  -1   74.61    6.56
   0  -8   1   71.67    4.92
   0   8  -1   70.63    6.94
   0  -8   0  158.61    6.91
   0   8   0  145.13    9.12
   0   8   0  146.27    9.49
   0  -8  -1  200.07    7.43
   0   8   1  185.69   10.45
   0   8   1  182.23   10.13
   0   8   2  219.22   11.08
   0   8   2  233.50   11.48
   0  -8  -2  215.84    7.47
   0  -8  -3   88.78    4.72
   0   8   3   90.84    7.33
   0  -8  -3   92.65    6.22
   0  -8  -4  143.27    5.67
   0  -8  -4  155.67    7.90
   0   8   4  144.32    9.11
   0  -8  -5  121.45    6.96
   0   8   5  107.72    8.13
   0  -8  -5  118.34    4.96
   0  -8  -6   68.94    5.40
   0  -8  -6   75.50    3.75
   0   8   6   62.78    6.31
   0   8   7   12.51    3.37
   0  -8  -7   13.75    1.74
   0  -8  -7   11.55    3.14
   0  -8  -8    2.28    1.28
   0  -8  -8    0.07    2.63
   0  -8  -8    2.83    1.01
   0   8   8   -0.06    2.42
   0  -8  -9   85.11    3.16
   0  -8  -9   83.55    6.57
   0  -8  -9   82.02    3.74
   0   8   9   84.97    7.56
   0   8  10   56.61    6.53
   0  -8 -10   58.45    2.10
   0  -8 -10   50.66    2.29
   0  -8 -10   49.91    5.35
   0   8  11   99.54    8.79
   0  -8 -11  112.48    8.14
   0  -8 -12   34.42    5.38
   0   8  12   20.66    4.51
   0  -8 -13    2.81    4.16
   0   8  13    8.18    3.63
   0  -8 -14  110.50    9.00
   0   8  14   82.27    8.48
   0  -8 -15   44.76    6.70
   0   8  15   47.83    6.71
   0  -8 -16   46.62    7.81
   0   8  16   43.49    6.68
   0   8  17  122.01   10.53
   0  -8 -17  110.64   11.07
   0  -8 -18    7.06    7.77
   0   8  18    5.72    3.62
   0  -8 -19   -1.43    7.20
   0   8  19    5.89    3.76
   0  -8 -20   19.87    8.81
   0   8  20   19.31    5.13
   0  -8 -21   22.13   10.36
   0   8  21   14.72    4.56
   0  -8 -22    1.54    8.74
   0  -8 -23   16.58   10.58
   0  -8 -23   15.20    9.56
   0  -8 -24   -8.35   11.58
   0  -8 -24    3.65   10.14
   0  -8 -25   22.60   11.71
   0  -8 -25   37.97   12.28
   0  -8 -26   81.71   16.04
   0  -8 -26   61.32   17.93
   0  -8 -27    4.43   13.85
   0  -8 -27   25.44   13.55
   0  -8 -28   -6.08   14.24
   0  -8 -28   21.75   13.52
   0  -8 -29  -14.56   11.29
   0  -8 -29   -5.28   15.43
   0  -8 -30   31.91   17.04
   0  -8 -30   24.17   13.22
   0   9 -22   13.31    7.78
   0  -9  22   14.20    5.04
   0  -9  21    2.88    3.34
   0   9 -21   -3.82    6.71
   0  -9  20   43.14    6.61
   0   9 -20   56.22   11.21
   0  -9  19   35.17    6.29
   0   9 -19   35.47    9.24
   0   9 -18   -0.25    5.44
   0  -9  18    5.58    3.01
   0   9 -17    5.30    4.58
   0  -9  17    3.03    2.76
   0  -9  16   16.44    4.38
   0   9 -16   20.62    7.18
   0  -9  15    1.03    2.38
   0   9 -15   -3.93    5.37
   0  -9  14    4.36    2.75
   0   9 -14   12.17    5.98
   0   9 -13   45.13    8.63
   0  -9  13   33.10    5.01
   0   9 -12    1.22    4.11
   0  -9  12    0.66    2.11
   0   9 -11   18.72    5.91
   0   9 -11   11.30    3.56
   0  -9  11   12.48    3.41
   0   9 -10   11.56    3.54
   0  -9  10   15.07    3.43
   0   9 -10   10.79    5.18
   0  -9   9    7.57    2.62
   0   9  -9   12.81    4.86
   0   9  -9   10.83    3.43
   0   9  -8  316.72   14.14
   0  -9   8  308.66   12.54
   0   9  -8  309.18   17.63
   0   9  -7    4.71    2.92
   0  -9   7    3.37    2.14
   0   9  -7    3.64    3.46
   0  -9   6    4.24    2.40
   0   9  -6    2.96    3.76
   0   9  -6    7.96    2.73
   0   9  -5    4.90    3.09
   0  -9   5    2.32    1.77
   0   9  -5    0.35    2.05
   0   9  -4   38.33    6.12
   0   9  -4   31.80    4.72
   0   9  -3    5.41    3.71
   0  -9   3    4.36    2.02
   0   9  -3    5.94    2.40
   0   9  -2  255.16   13.88
   0   9  -2  242.75   12.29
   0  -9   2  231.95    9.40
   0   9  -1    0.38    2.17
   0   9  -1    6.87    3.25
   0  -9   1    3.97    1.92
   0   9   0  394.39   15.68
   0   9   0  397.59   16.36
   0  -9   0  387.67   11.42
   0  -9  -1   22.49    2.95
   0   9   1   18.57    4.45
   0   9   1   25.11    4.45
   0   9   2  119.12    8.82
   0   9   2  111.47    8.57
   0  -9  -2  115.01    5.99
   0  -9  -3    3.25    2.52
   0   9   3    7.30    3.03
   0  -9  -3    2.69    1.64
   0  -9  -4   17.88    3.54
   0   9   4   20.62    4.26
   0  -9  -4   25.75    2.79
   0  -9  -5    6.49    1.71
   0  -9  -5    9.29    2.90
   0   9   5   14.16    3.98
   0  -9  -6   14.00    3.39
   0  -9  -6    9.17    1.65
   0   9   6   10.24    3.39
   0  -9  -7   70.64    3.89
   0   9   7   72.82    7.47
   0  -9  -7   74.20    6.14
   0  -9  -8    1.78    1.16
   0   9   8    2.26    2.46
   0  -9  -8   -3.41    3.10
   0  -9  -9   36.25    2.48
   0  -9  -9   36.77    5.02
   0   9   9   40.33    5.77
   0   9  10   30.99    5.23
   0  -9 -10   27.75    4.83
   0  -9 -10   30.33    1.99
   0   9  11  245.60   13.87
   0  -9 -11  225.09   11.37
   0   9  12  219.56   13.46
   0  -9 -12  229.93   11.71
   0  -9 -13  324.65   14.41
   0   9  13  334.79   16.60
   0   9  14   14.07    4.62
   0  -9 -14    7.92    4.66
   0  -9 -15   30.69    6.14
   0   9  15   34.73    6.04
   0  -9 -16  193.32   13.30
   0   9  16  207.21   13.77
   0  -9 -17   72.61    9.89
   0   9  17   59.34    8.32
   0   9  18   26.56    5.88
   0  -9 -18   39.91    8.36
   0   9  19    0.03    3.40
   0  -9 -19    4.44    6.78
   0   9  20   31.57    6.28
   0  -9 -20   26.36    8.59
   0   9  21  116.06   11.32
   0  -9 -21  113.27   13.80
   0  -9 -22   41.68   11.01
   0   9  22   47.73    8.10
   0  -9 -23   14.28    9.63
   0  -9 -24  -33.03   15.58
   0  -9 -24   27.34   12.06
   0  -9 -25   19.11   14.48
   0  -9 -25    3.73   11.26
   0  -9 -26   14.72   12.99
   0  -9 -26  -10.43   13.15
   0  -9 -27   19.83   14.11
   0  -9 -27   28.89   14.87
   0  -9 -28    0.95   12.73
   0  -9 -28  -19.99   14.00
   0  -9 -29    4.74   12.59
   0  10 -20    9.41    6.86
   0 -10  20   15.53    4.78
   0  10 -19   23.93    8.58
   0 -10  19   20.12    5.22
   0  10 -18    3.19    5.26
   0 -10  18   -4.92    4.00
   0  10 -17   10.00    5.59
   0 -10  17   15.04    4.87
   0  10 -16    2.53    5.48
   0 -10  16    2.29    2.91
   0 -10  15   38.66    5.70
   0  10 -15   46.11    9.23
   0 -10  14   28.82    5.28
   0  10 -14   30.16    8.06
   0 -10  13   10.29    3.41
   0  10 -13   -1.40    5.17
   0 -10  12   17.30    4.02
   0  10 -12   15.69    5.64
   0  10 -11    8.79    4.83
   0 -10  11   10.33    3.36
   0 -10  10   23.45    4.20
   0  10 -10   19.83    6.14
   0 -10   9    5.73    2.57
   0  10  -9    1.71    2.50
   0  10  -9    3.75    4.36
   0  10  -8   45.26    7.89
   0  10  -8   42.25    5.67
   0 -10   8   49.64    5.61
   0  10  -7   39.21    5.71
   0 -10   7   49.26    5.49
   0  10  -7   47.95    7.62
   0 -10   6  205.27   10.32
   0  10  -6  215.61   12.11
   0  10  -6  192.03   14.03
   0 -10   5  187.58    9.68
   0  10  -5  188.87   11.60
   0  10  -5  184.99   13.52
   0 -10   4  321.03   12.33
   0  10  -4  326.70   14.92
   0  10  -4  321.09   17.10
   0  10  -3  108.91    9.88
   0  10  -3   98.78    8.41
   0 -10   3   95.16    6.65
   0  10  -2  159.32   10.54
   0 -10   2  163.64    8.46
   0  10  -2  165.15   11.87
   0  10  -1   38.61    5.49
   0  10  -1   44.43    6.33
   0 -10   1   37.97    4.25
   0  10   0   18.51    4.22
   0  10   0   12.76    3.57
   0 -10   0   12.33    2.59
   0  10   1    7.37    3.72
   0 -10  -1    5.42    2.09
   0  10   1    9.87    3.32
   0 -10  -2   14.66    2.73
   0  10   2   18.13    4.25
   0  10   2   12.13    3.78
   0 -10  -3   54.84    4.43
   0 -10  -3   63.54    6.13
   0  10   3   55.78    6.62
   0 -10  -4    8.03    1.92
   0  10   4   11.81    3.68
   0 -10  -4    4.51    2.58
   0  10   5   80.99    7.86
   0 -10  -5   79.34    4.76
   0 -10  -5   85.67    6.73
   0 -10  -6   69.17    4.39
   0 -10  -6   72.07    6.19
   0  10   6   65.38    7.32
   0  10   7   45.28    6.16
   0 -10  -7   59.19    5.97
   0 -10  -7   52.93    3.74
   0 -10  -8   19.72    2.32
   0 -10  -8   17.89    3.81
   0  10   8   17.76    4.28
   0  10   9  328.24   16.13
   0 -10  -9  327.11    7.79
   0 -10  -9  319.24   13.48
   0 -10 -10   17.27    4.20
   0  10  10   18.92    4.87
   0 -10 -11  224.54   11.90
   0  10  11  226.82   13.94
   0 -10 -12   -2.36    3.56
   0  10  12    1.72    2.75
   0 -10 -13  193.01   11.75
   0  10  13  220.01   14.31
   0 -10 -14   13.79    4.69
   0  10  14   16.41    4.84
   0 -10 -15   34.13    6.70
   0  10  15   34.24    6.41
   0 -10 -16   95.70    9.53
   0  10  16  121.87   11.25
   0 -10 -17   23.74    6.95
   0  10  17   16.73    5.22
   0  10  18   14.51    4.92
   0 -10 -18    6.49    6.62
   0  10  19   27.52    6.35
   0 -10 -19   10.43    6.95
   0 -10 -20   14.30    7.75
   0  10  20   18.10    5.57
   0  10  21   11.28    5.13
   0 -10 -21   -4.55    8.30
   0  10  22    1.61    4.52
   0 -10 -22   -8.12    9.82
   0  10  23    3.52    4.51
   0 -10 -23   14.63   10.34
   0 -10 -24   51.33   14.63
   0 -10 -24   47.80   14.51
   0 -10 -25   40.02   13.72
   0 -10 -25    8.93   13.89
   0 -10 -26    5.33   11.10
   0 -10 -26    1.90   14.46
   0 -10 -27   -0.96   11.63
   0 -10 -27   13.37   13.75
   0 -10 -28   10.06   11.72
   0 -11  18   20.05    5.16
   0  11 -18   12.95    6.65
   0  11 -17    2.91    4.86
   0 -11  17    5.48    3.77
   0  11 -16   -0.32    5.22
   0 -11  16    2.83    3.19
   0 -11  15    9.26    3.59
   0  11 -15   11.95    6.26
   0 -11  14   26.97    5.49
   0  11 -14   22.38    7.32
   0  11 -13   21.01    6.32
   0 -11  13   24.76    5.16
   0  11 -12  115.05   13.35
   0 -11  12  126.81   10.00
   0  11 -11    7.68    4.76
   0 -11  11    6.45    3.65
   0  11 -10   -1.62    3.90
   0 -11  10    4.49    2.94
   0 -11   9   45.80    6.02
   0  11  -9   53.14    8.85
   0  11  -8    9.89    5.28
   0 -11   8    4.33    3.01
   0  11  -7   26.23    5.18
   0  11  -7   22.31    5.75
   0 -11   7   22.47    4.19
   0  11  -6   10.68    4.10
   0 -11   6   11.43    3.38
   0  11  -6   11.18    4.88
   0 -11   5  143.40    9.12
   0  11  -5  150.41   12.64
   0  11  -5  152.78   10.86
   0  11  -4   14.51    5.20
   0  11  -4   13.84    4.25
   0 -11   4   12.00    3.12
   0 -11   3   10.93    2.91
   0  11  -3    6.53    3.36
   0  11  -3    4.74    3.64
   0 -11   2  324.39   12.63
   0  11  -2  318.80   15.55
   0  11  -2  322.22   17.12
   0 -11   1  444.54   14.37
   0  11  -1  424.80   17.93
   0  11  -1  437.38   19.57
   0 -11   0  191.04    9.32
   0  11   0  170.14   11.44
   0  11   0  170.71   12.29
   0  11   1   20.34    4.28
   0 -11  -1   16.44    3.12
   0  11   1   18.04    4.61
   0 -11  -2   89.76    6.12
   0 -11  -2   93.65    8.08
   0  11   2   80.50    8.08
   0 -11  -3  105.51    6.51
   0 -11  -3  119.70    8.77
   0 -11  -4  125.19    8.91
   0 -11  -4  127.24    6.79
   0  11   4  111.93    9.58
   0 -11  -5   78.93    7.01
   0 -11  -5   70.38    4.97
   0  11   5   71.79    7.86
   0  11   6  148.29   11.21
   0 -11  -6  147.15    6.81
   0 -11  -6  160.06    9.81
   0 -11  -7  108.32    5.65
   0 -11  -7  107.46    8.23
   0  11   7   89.46    8.96
   0  11   8   86.55    8.76
   0 -11  -8   83.89    7.50
   0 -11  -9   57.12    6.45
   0  11   9   55.78    7.45
   0 -11 -10   90.10    8.06
   0  11  10   97.41    9.55
   0 -11 -11   20.59    4.82
   0  11  11    9.57    4.27
   0 -11 -12   16.37    4.83
   0  11  12   18.43    4.76
   0  11  13   41.36    7.22
   0 -11 -13   44.92    6.84
   0  11  14   17.56    5.23
   0 -11 -14   35.58    6.72
   0 -11 -15    3.34    5.57
   0  11  15   -0.82    3.71
   0  11  16    6.89    4.31
   0 -11 -16    0.03    5.54
   0 -11 -17   25.47    7.19
   0  11  17   36.53    6.88
   0  11  18   -0.73    3.90
   0 -11 -18   -4.90    5.81
   0 -11 -19    9.83    7.39
   0  11  19   18.83    6.05
   0 -11 -20   84.13   12.32
   0  11  20   91.50   10.97
   0  11  21    3.99    4.65
   0 -11 -21  -13.67    8.48
   0 -11 -22    5.21    9.38
   0  11  22    0.87    4.47
   0  11  23    3.28    4.89
   0 -11 -23    3.55    9.55
   0 -11 -24   20.70   12.50
   0 -11 -25   -2.64   11.56
   0 -11 -25   -7.78   13.91
   0 -11 -26   27.56   14.23
   0 -11 -26   54.67   15.01
   0 -11 -27   13.42   12.80
   0  12 -16   26.46    8.19
   0 -12  16   32.39    5.95
   0  12 -15   13.18    6.50
   0 -12  15    7.87    4.11
   0 -12  14    5.89    3.87
   0  12 -14   11.44    5.82
   0 -12  13   -3.24    3.04
   0  12 -13    1.42    4.69
   0 -12  12   -0.38    2.85
   0  12 -12   -1.53    4.52
   0  12 -11   80.88   11.61
   0 -12  11   85.23    8.63
   0 -12  10   31.31    5.63
   0  12 -10   27.14    7.09
   0 -12   9   13.19    4.20
   0  12  -9   13.06    5.14
   0 -12   8   20.42    4.56
   0  12  -8   28.09    6.73
   0  12  -7   41.47    8.30
   0 -12   7   29.24    4.91
   0  12  -6  124.74   12.34
   0 -12   6  124.49    9.25
   0 -12   5  116.20    8.50
   0  12  -5  130.12   12.33
   0  12  -5  130.84   10.48
   0  12  -4   10.39    4.31
   0  12  -4   10.03    3.76
   0 -12   4    7.94    3.17
   0  12  -3   20.76    5.08
   0 -12   3   17.89    3.93
   0  12  -3   25.61    5.77
   0 -12   2   56.65    5.89
   0  12  -2   63.23    7.74
   0  12  -2   63.08    8.29
   0  12  -1  158.50   12.58
   0  12  -1  146.82   10.99
   0 -12   1  140.99    8.75
   0  12   0   43.38    7.16
   0 -12   0   41.30    4.92
   0  12   0   36.80    5.98
   0 -12  -1    5.67    2.41
   0  12   1    2.54    2.62
   0  12   2  113.38   10.00
   0 -12  -2  102.30    7.10
   0 -12  -3  230.39   12.85
   0 -12  -3  198.67    9.36
   0  12   3  202.27   13.21
   0 -12  -4  184.02   11.42
   0  12   4  165.99   12.31
   0 -12  -4  162.05    8.20
   0 -12  -5   86.31    5.81
   0 -12  -5  101.60    8.59
   0  12   5   92.00    9.26
   0  12   6   79.84    8.86
   0 -12  -6   83.71    7.86
   0  12   7    2.07    3.11
   0 -12  -7    4.04    3.13
   0 -12  -8   33.93    5.69
   0  12   8   31.58    6.13
   0 -12  -9    3.48    3.74
   0  12   9    3.69    3.52
   0 -12 -10   28.95    5.56
   0  12  10   22.32    5.17
   0  12  11   21.46    5.49
   0 -12 -11   18.90    5.08
   0  12  12   43.79    7.41
   0 -12 -12   53.74    7.20
   0 -12 -13    7.89    4.76
   0  12  13   18.71    6.04
   0 -12 -14   19.24    6.01
   0  12  14   12.04    5.08
   0 -12 -15   65.66    8.92
   0  12  15  102.81   11.35
   0  12  16   31.17    7.22
   0 -12 -16   13.91    6.26
   0 -12 -17   33.17    8.13
   0  12  17   25.57    6.74
   0  12  18    4.59    4.74
   0 -12 -18    9.63    6.68
   0  12  19   39.78    7.88
   0 -12 -19   38.70    9.24
   0  12  20   96.91   11.67
   0 -12 -20   98.40   13.07
   0 -12 -21    5.26    7.92
   0  12  21    1.22    4.38
   0 -12 -22   21.57   10.23
   0  12  22    3.97    5.80
   0  12  23   18.37    6.43
   0 -12 -23   34.83   11.89
   0 -12 -24   19.43   11.22
   0 -12 -25   33.22   12.87
   0 -12 -26    6.84   11.41
   0 -13  14   26.03    5.65
   0  13 -14    8.47    6.56
   0  13 -13    6.57    5.99
   0 -13  13    5.02    3.54
   0 -13  12   -0.37    3.46
   0  13 -12    7.29    4.92
   0 -13  11   10.88    4.30
   0  13 -11    9.44    5.94
   0  13 -10    9.18    5.09
   0 -13  10    6.43    3.56
   0  13  -9   40.42    8.69
   0 -13   9   25.29    5.06
   0 -13   8   36.79    5.91
   0  13  -8   31.43    7.85
   0 -13   7   80.35    8.13
   0  13  -7   78.93   10.94
   0  13  -6   43.82    8.17
   0 -13   6   47.85    6.32
   0 -13   5  190.63   11.53
   0  13  -5  223.63   16.25
   0 -13   4    1.20    2.64
   0  13  -4    1.10    3.62
   0  13  -3   25.87    6.39
   0 -13   3   23.57    4.30
   0  13  -3   25.21    5.41
   0  13  -2   17.11    5.37
   0 -13   2   15.07    3.56
   0  13  -2   14.50    4.54
   0 -13   1  249.54   12.20
   0  13  -1  252.62   14.93
   0  13  -1  263.59   17.06
   0  13   0  103.16    9.93
   0 -13   0  116.79    8.49
   0  13   1   14.65    4.69
   0 -13  -1   21.70    5.24
   0 -13  -1   14.63    3.54
   0  13   2    9.37    3.99
   0 -13  -2   11.79    3.10
   0 -13  -2   12.95    4.94
   0  13   3   15.24    4.49
   0 -13  -3   17.20    4.97
   0 -13  -3   13.81    3.03
   0  13   4    8.10    4.58
   0 -13  -4    0.74    3.54
   0 -13  -5   10.84    4.14
   0  13   5    0.36    3.06
   0 -13  -6   33.10    5.72
   0  13   6   37.58    6.83
   0  13   7    7.56    4.49
   0 -13  -7    8.24    3.79
   0  13   8   13.39    4.72
   0 -13  -8   -1.05    4.13
   0  13   9   52.00    7.86
   0 -13  -9   40.52    6.66
   0  13  10   32.08    6.45
   0 -13 -10   27.28    6.05
   0  13  11   33.96    6.47
   0 -13 -11   44.76    7.45
   0  13  12   -0.20    4.19
   0 -13 -12    3.23    4.49
   0  13  13   20.17    5.87
   0 -13 -13    6.93    4.79
   0  13  14    9.85    5.57
   0 -13 -14    4.69    4.77
   0 -13 -15   67.72    9.23
   0  13  15   80.10   10.62
   0  13  16    8.56    5.11
   0 -13 -16    1.18    5.74
   0  13  17    7.14    4.30
   0 -13 -17   10.16    6.27
   0 -13 -18    0.95    7.43
   0  13  18   -1.47    4.22
   0  13  19   17.26    6.50
   0 -13 -19   11.18    7.47
   0  13  20    0.57    4.82
   0 -13 -20   -9.67    8.32
   0  13  21   -0.66    4.61
   0 -13 -21   -6.19    8.51
   0  13  22   20.78    7.15
   0 -13 -22   21.23   10.57
   0 -13 -23   28.02   11.50
   0 -13 -24   -3.35   10.17
   0  14 -11   27.18    7.91
   0 -14  11   22.23    5.39
   0  14 -10   74.68   11.61
   0 -14  10   69.30    8.32
   0  14  -9    7.11    5.18
   0 -14   9   14.24    4.52
   0 -14   8   42.06    6.47
   0  14  -8   51.99    9.92
   0  14  -7   -5.13    5.56
   0 -14   7    3.59    3.23
   0 -14   6   17.54    4.48
   0  14  -6   14.04    5.67
   0 -14   5   23.41    5.03
   0  14  -5   10.44    5.24
   0 -14   4    8.48    3.82
   0  14  -4    5.70    4.13
   0 -14   3    3.85    2.89
   0  14  -3    6.86    4.30
   0  14  -2   13.56    5.84
   0 -14   2   12.69    3.73
   0 -14   1    8.30    3.20
   0  14  -1    9.16    4.12
   0 -14   0    7.83    2.93
   0 -14   0   12.31    5.21
   0  14   0    4.83    3.58
   0  14   1   79.23    9.35
   0 -14  -1   70.15    6.86
   0 -14  -1   98.27   10.45
   0  14   2   88.46    9.85
   0 -14  -2   70.29    8.79
   0 -14  -3    1.46    4.26
   0  14   3    1.64    4.19
   0  14   4   30.61    6.18
   0 -14  -4   46.79    7.49
   0 -14  -5   17.92    5.41
   0  14   5   13.07    5.26
   0  14   6   94.70   10.64
   0 -14  -6   91.67    9.45
   0  14   7   23.03    6.34
   0 -14  -7   34.03    6.78
   0  14   8   25.96    6.76
   0 -14  -8   15.14    5.47
   0 -14  -9   17.31    5.66
   0  14   9   22.92    6.43
   0 -14 -10   51.52    8.03
   0  14  10   55.67    8.83
   0  14  11   13.27    5.35
   0 -14 -11   10.54    5.47
   0  14  12   79.32   10.66
   0 -14 -12   91.84   10.65
   0 -14 -13   10.99    5.16
   0  14  13   12.04    5.67
   0  14  14   35.01    8.07
   0 -14 -14   23.56    6.74
   0  14  15   24.65    6.87
   0 -14 -15   23.52    7.22
   0  14  16   37.93    8.61
   0 -14 -16   57.95    9.75
   0 -14 -17   14.69    6.90
   0  14  17    8.81    5.90
   0  14  18    9.82    6.51
   0 -14 -18    1.09    6.80
   0  14  19    4.02    5.34
   0 -14 -19   15.76    8.30
   0 -14 -20    9.52    9.14
   0 -14 -21   24.14   11.00
   0 -15   8   -5.89    3.99
   0  15  -7   19.04    7.04
   0 -15   7   22.23    5.40
   0  15  -6   -6.77    6.02
   0 -15   6   -0.73    3.51
   0 -15   5   16.31    4.38
   0  15  -5   36.59    8.64
   0  15  -4    9.66    5.55
   0 -15   4    4.60    3.66
   0  15  -3   75.93   10.74
   0 -15   3   67.55    7.69
   0 -15   2    6.34    3.42
   0 -15   2   11.23    5.67
   0 -15   1   33.25    5.64
   0 -15   1   27.87    6.97
   0 -15   0   10.06    5.84
   0 -15  -1   62.52    9.15
   0 -15  -2   57.40    8.83
   0  15   2   41.71    7.51
   0  15   3   20.12    5.33
   0 -15  -3   27.58    6.67
   0 -15  -4    1.89    4.91
   0  15   4   -0.40    3.95
   0  15   5   67.59    9.18
   0 -15  -5   80.93    9.69
   0 -15  -6   37.76    7.04
   0  15   6   23.13    6.43
   0 -15  -7   89.55   10.30
   0  15   7   71.96   10.07
   0  15   8    5.33    4.27
   0 -15  -8   12.37    5.71
   0  15   9   10.65    4.54
   0 -15  -9   22.45    6.39
   0  15  10  162.46   14.62
   0 -15 -10  163.36   13.60
   0 -15 -11   35.08    7.55
   0  15  11   48.70    9.03
   0 -15 -12   -2.79    4.85
   0  15  12   -0.27    4.27
   0  15  13   -1.56    5.62
   0 -15 -13    3.86    5.46
   0  15  14   -1.20    4.44
   0 -15 -14   -4.37    6.32
   0  15  15    6.44    5.46
   0 -15 -15   17.47    7.40
   0 -15 -16   12.29    7.18
   0  15  16   10.64    6.12
   0 -15 -17    5.26    6.28
   0 -15 -18   -6.36    8.02
   0 -16   5   10.41    4.22
   0 -16   1   11.37    6.52
   0 -16   0   18.03    6.77
   0 -16  -1   13.20    5.53
   0 -16  -2    4.10    4.81
   0 -16  -3    7.89    5.30
   0 -16  -4   19.84    6.75
   0 -16  -5    7.15    4.80
   0  16   5    5.61    5.38
   0  16   6    1.09    4.62
   0 -16  -6    0.31    5.47
   0 -16  -7   10.23    6.14
   0  16   7    6.13    4.64
   0 -16  -8   40.48    8.05
   0  16   8   47.88    8.82
   0 -16  -9    7.69    5.71
   0  16   9   15.80    6.81
   0  16  10   70.48   10.51
   0 -16 -10   87.41   11.63
   0  16  11   10.47    5.52
   0 -16 -11    7.12    5.11
   0  16  12   -5.97    4.77
   0 -16 -12   -0.27    5.69
   0 -16 -13   13.42    6.19
   0  16  13   15.58    6.38
   0  17   8   62.65   10.60
   1 -16 -13   18.38    7.10
  -1  16  12   82.07   11.78
   1 -16 -12   80.52   11.23
  -1  16  11   77.47   10.89
   1 -16 -11   81.06   10.70
   1 -16 -10   30.90    7.72
  -1  16  10   21.31    6.41
   1 -16  -9    4.99    5.62
  -1  16   9    7.44    4.86
   1 -16  -8    8.20    5.42
  -1  16   8    3.21    5.12
  -1  16   7    0.38    4.85
   1 -16  -7    3.97    5.04
   1 -16  -6   67.41    9.83
   1 -16  -5   71.87   10.00
   1 -16  -4    8.10    5.45
   1 -16  -3    5.93    5.16
   1 -16  -2    2.63    4.91
   1 -16  -1   49.82    9.35
   1 -16   0    0.44    5.34
   1 -15 -18   18.42    8.48
   1 -15 -17   28.61    8.63
   1 -15 -16   -3.06    6.03
  -1  15  16    7.71    5.22
  -1  15  15   98.01   13.99
   1 -15 -15   32.43    8.34
  -1  15  14  134.78   14.12
   1 -15 -14  122.61   12.66
  -1  15  13    2.96    4.44
   1 -15 -13    8.62    6.26
   1 -15 -12    7.08    5.52
  -1  15  12   -7.08    5.29
   1 -15 -11    4.99    5.05
  -1  15  11    1.16    4.14
   1 -15 -10  101.23   11.18
  -1  15  10  116.59   12.66
  -1  15   9   22.00    6.83
   1 -15  -9   19.90    5.56
   1 -15  -8    8.67    5.52
  -1  15   8    7.84    4.94
  -1  15   7    7.02    5.08
   1 -15  -7   10.06    5.60
  -1  15   6   19.97    6.48
   1 -15  -6   14.01    5.43
  -1  15   5    2.48    3.95
   1 -15  -5    5.78    4.52
  -1  15   4   27.59    6.52
   1 -15  -4   37.67    7.86
   1 -15  -3   38.90    7.07
   1 -15  -2    1.78    4.41
   1 -15  -1   10.77    6.04
   1 -15   0   45.93    8.52
   1 -15   1   98.69   11.72
   1 -15   2   23.56    7.55
   1 -15   3   33.53    5.97
  -1  15  -3   33.99    8.05
  -1  15  -4   23.36    7.10
   1 -15   4   27.32    5.50
  -1  15  -5   -3.36    4.26
   1 -15   5   -0.10    3.12
  -1  15  -6   14.84    5.67
   1 -15   6   16.68    5.01
   1 -15   7    7.29    4.00
   1 -15   8   -0.30    3.38
   1 -14 -21   18.77    9.89
   1 -14 -20   -7.18    7.74
   1 -14 -19   92.12   13.51
  -1  14  19   62.61   10.54
  -1  14  18    8.12    5.65
   1 -14 -18    8.91    6.75
   1 -14 -17   28.40    8.48
  -1  14  17   36.50    8.58
  -1  14  16   13.33    6.09
   1 -14 -16    0.39    6.06
   1 -14 -15   33.31    8.18
  -1  14  15   43.93    8.30
  -1  14  14   39.34    8.42
   1 -14 -14   39.15    8.16
   1 -14 -13    1.45    4.75
  -1  14  13    3.38    4.53
  -1  14  12   10.49    4.67
   1 -14 -12   10.90    5.49
   1 -14 -11   63.25    8.52
  -1  14  11   54.58    8.99
  -1  14  10   -1.98    4.29
   1 -14 -10   -5.44    4.63
  -1  14   9    9.86    4.91
   1 -14  -9   -2.96    4.01
  -1  14   8   25.96    6.55
   1 -14  -8   30.85    6.10
   1 -14  -7   25.17    5.98
  -1  14   7   21.26    5.73
   1 -14  -6   -4.08    3.93
  -1  14   6    3.12    3.36
   1 -14  -5    6.40    4.07
  -1  14   5    8.87    3.96
   1 -14  -4    7.85    4.52
  -1  14   4    9.77    4.43
   1 -14  -3   49.29    8.02
  -1  14   3   37.97    6.61
   1 -14  -2   19.04    5.21
  -1  14   2   23.17    5.66
   1 -14  -1   70.88    9.19
  -1  14   1   49.80    7.31
   1 -14   0    5.37    3.02
   1 -14   0    1.94    3.91
   1 -14   1   90.51    8.10
  -1  14  -2   59.15    9.05
   1 -14   2   54.57    6.49
   1 -14   3   31.10    5.59
  -1  14  -3   18.81    5.83
   1 -14   4    4.66    3.46
  -1  14  -4   14.60    5.79
   1 -14   5   53.05    6.92
  -1  14  -5   62.91    9.75
  -1  14  -6    2.06    3.97
   1 -14   6   13.68    4.69
  -1  14  -7   76.47   11.07
   1 -14   7   58.93    7.41
  -1  14  -8    5.07    4.71
   1 -14   8    8.07    4.12
  -1  14  -9   27.57    8.06
   1 -14   9   12.60    4.43
   1 -14  10    6.11    3.82
  -1  14 -10    5.97    4.57
   1 -14  11   -0.56    3.37
   1 -13 -24   21.99   12.46
   1 -13 -23   -1.21    9.81
   1 -13 -22   -5.44    8.93
   1 -13 -21    9.38    8.67
   1 -13 -20    4.68    8.22
  -1  13  20    7.29    5.95
  -1  13  19   51.69    9.30
   1 -13 -19   45.34   10.63
   1 -13 -18    7.37    6.58
  -1  13  18    6.33    5.20
  -1  13  17   11.28    5.40
   1 -13 -17   35.92    9.03
   1 -13 -16    1.45    5.99
  -1  13  16    0.31    4.28
  -1  13  15    2.74    4.18
   1 -13 -15    6.42    5.79
  -1  13  14    2.68    4.26
   1 -13 -14    9.23    5.52
  -1  13  13    2.75    4.44
   1 -13 -13    2.11    4.55
   1 -13 -12  113.48   10.45
  -1  13  12  124.38   12.43
  -1  13  11    3.23    3.68
   1 -13 -11   11.10    4.99
  -1  13  10   88.86   10.33
   1 -13 -10   84.72    9.06
  -1  13   9   21.04    5.92
   1 -13  -9   24.70    5.86
   1 -13  -8  100.02    9.15
  -1  13   8   97.38   10.27
  -1  13   7   33.70    6.30
   1 -13  -7   26.79    5.55
  -1  13   6   70.96    8.81
   1 -13  -6   72.93    8.01
  -1  13   5   20.20    5.32
   1 -13  -5   13.62    4.32
   1 -13  -4  230.74   13.59
  -1  13   4  185.39   13.13
  -1  13   3  207.26   13.65
   1 -13  -3  231.04   13.73
   1 -13  -3  233.58   10.76
   1 -13  -2   97.52    7.22
   1 -13  -2   88.66    9.19
  -1  13   2   77.95    8.67
  -1  13   1   35.42    6.11
   1 -13  -1   53.86    7.41
   1 -13  -1   42.96    5.23
   1 -13   0   76.95    6.92
  -1  13   0   70.37    8.01
  -1  13  -1   61.20    7.31
   1 -13   1   48.25    5.87
  -1  13  -1   53.59    8.32
  -1  13  -2  101.54   10.67
   1 -13   2  106.38    8.32
  -1  13  -3   -0.80    3.20
   1 -13   3   -5.10    3.19
  -1  13  -4   28.00    6.87
   1 -13   4   22.85    4.45
  -1  13  -5    4.76    4.11
   1 -13   5    6.22    3.02
   1 -13   6    6.99    3.62
  -1  13  -6   13.11    5.54
   1 -13   7   13.77    4.00
  -1  13  -7   11.97    5.40
   1 -13   8   30.77    5.50
  -1  13  -8   32.35    7.67
   1 -13   9    0.14    2.70
  -1  13  -9    1.62    4.71
   1 -13  10    3.79    3.03
  -1  13 -10    2.56    4.54
   1 -13  11    1.58    3.32
  -1  13 -11   -5.00    5.40
  -1  13 -12   37.24    8.76
   1 -13  12   34.57    6.09
   1 -13  13    1.62    3.20
  -1  13 -13   10.49    6.02
   1 -12 -26   28.17   13.36
   1 -12 -25   11.42   12.78
   1 -12 -24   21.12   11.18
   1 -12 -23   11.34    9.81
   1 -12 -23   41.21   15.97
   1 -12 -22   13.94   10.63
   1 -12 -22   -7.91   12.61
   1 -12 -21    3.97    8.16
   1 -12 -20    8.86    7.87
  -1  12  20    9.83    6.29
   1 -12 -19   75.90   11.41
  -1  12  19   46.41    8.61
   1 -12 -18    3.96    6.95
  -1  12  18    4.44    4.52
  -1  12  17   85.59   10.43
   1 -12 -17   72.44   10.49
  -1  12  16   22.51    7.01
   1 -12 -16   35.56    8.07
  -1  12  15   25.36    6.74
   1 -12 -15   22.02    7.13
  -1  12  14    8.08    4.85
   1 -12 -14    9.03    5.22
  -1  12  13  128.48   12.12
   1 -12 -13   96.56    8.90
   1 -12 -12  114.07    9.89
  -1  12  12  115.15   11.46
   1 -12 -11  138.08   10.45
  -1  12  11  159.34   13.08
  -1  12  10   93.08    9.85
   1 -12 -10   88.61    8.51
  -1  12   9   84.56    9.51
   1 -12  -9   83.28    8.24
  -1  12   8   77.78    8.81
   1 -12  -8   80.69    7.99
  -1  12   7   36.42    6.55
   1 -12  -7   27.78    5.46
  -1  12   6  122.19   10.66
   1 -12  -6  120.15    9.20
   1 -12  -5   56.27    5.03
  -1  12   5   76.03    8.47
   1 -12  -5   61.11    6.87
   1 -12  -4   44.08    5.81
   1 -12  -4   48.13    4.68
  -1  12   4   41.27    6.47
  -1  12   3   16.05    4.24
   1 -12  -3   17.58    3.29
   1 -12  -3   17.44    4.79
   1 -12  -2   23.04    5.11
   1 -12  -2   19.45    3.35
  -1  12   2   11.19    3.70
   1 -12  -1   35.37    4.53
  -1  12   1   31.93    5.63
  -1  12   0    1.96    3.62
   1 -12   0   -1.88    2.19
  -1  12   0    1.94    2.45
  -1  12  -1    5.72    3.73
   1 -12   1    1.66    2.30
  -1  12  -1    1.63    2.61
   1 -12   2   94.84    7.56
  -1  12  -2   84.06    9.40
  -1  12  -2   94.26    8.53
  -1  12  -3   -4.47    2.58
  -1  12  -3   -0.03    3.78
   1 -12   3    1.75    2.33
  -1  12  -4    6.40    4.10
   1 -12   4   12.62    3.41
   1 -12   5   61.14    6.39
  -1  12  -5   61.46    9.16
  -1  12  -6   42.44    7.64
   1 -12   6   39.31    5.51
   1 -12   7    6.91    3.27
  -1  12  -7    6.85    4.90
  -1  12  -8   60.18    9.17
   1 -12   8   74.36    7.51
  -1  12  -9   46.54    8.99
   1 -12   9   43.93    6.17
   1 -12  10   20.73    4.70
  -1  12 -10   27.10    7.46
  -1  12 -11   25.41    7.11
   1 -12  11   33.53    5.74
  -1  12 -12   14.05    6.35
   1 -12  12    5.99    3.78
  -1  12 -13   28.69    8.20
   1 -12  13   23.30    5.40
  -1  12 -14   15.21    7.17
   1 -12  14   17.63    4.67
  -1  12 -15    5.93    7.18
   1 -12  15    1.60    3.23
  -1  12 -16   25.08    8.66
   1 -12  16   12.45    4.93
   1 -11 -27   -1.36   11.54
   1 -11 -26    3.51   10.42
   1 -11 -25  -13.52   11.12
   1 -11 -25    3.12   13.18
   1 -11 -24    6.44   11.05
   1 -11 -24   -9.49   12.62
   1 -11 -23   -5.15   12.47
   1 -11 -23   -8.99    9.65
   1 -11 -22   -9.16   10.06
   1 -11 -22   22.52   14.32
   1 -11 -21   69.35   12.19
   1 -11 -20   72.31   11.59
  -1  11  20   70.32   10.01
   1 -11 -19    7.72    6.68
  -1  11  19    6.87    5.10
   1 -11 -18   -5.30    6.24
  -1  11  18    0.71    3.83
   1 -11 -17  144.46   12.38
  -1  11  17  207.96   15.18
   1 -11 -16   69.50    9.32
  -1  11  16   59.17    8.71
  -1  11  15  101.64   10.80
   1 -11 -15  124.47   10.57
  -1  11  14    4.06    3.45
   1 -11 -14    9.87    4.48
  -1  11  13  149.09   12.39
   1 -11 -13  153.62   10.89
   1 -11 -12    2.87    4.30
  -1  11  12    0.72    3.17
   1 -11 -11   85.83    8.12
  -1  11  11   98.58    9.84
   1 -11 -10    4.10    3.34
  -1  11  10    3.05    3.26
  -1  11   9   95.01    9.23
   1 -11  -9   80.05    7.43
  -1  11   8   11.54    3.78
   1 -11  -8   12.76    3.87
   1 -11  -7  272.56   12.66
  -1  11   7  284.97   15.35
   1 -11  -6   -1.73    2.89
  -1  11   6    6.12    3.87
   1 -11  -6    3.96    1.83
   1 -11  -5   38.20    5.33
  -1  11   5   42.19    6.20
   1 -11  -5   36.34    3.69
  -1  11   4   -0.10    2.70
   1 -11  -4    0.80    2.69
   1 -11  -4    2.11    1.85
   1 -11  -3    7.63    3.38
   1 -11  -3    4.48    2.12
  -1  11   3    1.52    2.60
   1 -11  -2    7.10    2.36
   1 -11  -2    5.66    2.90
  -1  11   2    6.44    3.38
  -1  11   1   27.40    5.27
  -1  11   1   21.88    4.41
   1 -11  -1   18.57    3.12
   1 -11   0   33.25    4.11
  -1  11   0   22.12    4.69
  -1  11   0   25.03    5.00
  -1  11  -1    0.97    2.96
  -1  11  -1    6.13    3.00
   1 -11   1    3.49    2.17
  -1  11  -2    9.34    3.23
   1 -11   2    5.53    2.62
  -1  11  -2    4.63    3.58
  -1  11  -3  189.50   11.04
   1 -11   3  180.51    9.88
  -1  11  -3  157.58   12.42
  -1  11  -4  190.26   10.87
   1 -11   4  181.18    9.97
  -1  11  -4  188.86   13.74
  -1  11  -5   45.59    7.28
  -1  11  -5   51.18    5.82
   1 -11   5   51.80    5.72
   1 -11   6   24.60    4.06
  -1  11  -6   20.06    5.53
  -1  11  -7    9.85    4.61
   1 -11   7    9.49    3.17
  -1  11  -8   52.92    8.70
   1 -11   8   52.20    6.02
  -1  11  -9   84.22   10.49
   1 -11   9   89.84    7.96
   1 -11  10   -1.21    2.90
  -1  11 -10   13.72    5.98
   1 -11  11  139.55   10.08
  -1  11 -11  153.62   15.21
  -1  11 -12    2.43    5.13
   1 -11  12    1.16    2.70
   1 -11  13   14.55    4.23
  -1  11 -13   22.71    7.08
  -1  11 -14   -1.40    5.00
   1 -11  14    3.35    3.09
  -1  11 -15    7.72    5.49
   1 -11  15   16.91    4.98
  -1  11 -16    6.40    6.01
   1 -11  16    1.39    3.04
   1 -11  17   31.29    5.96
  -1  11 -17   12.02    7.13
  -1  11 -18    3.75    6.26
   1 -11  18    4.72    3.68
   1 -10 -28    6.96   12.04
   1 -10 -27   18.58   12.97
   1 -10 -26   33.61   15.95
   1 -10 -26   40.24   13.32
   1 -10 -25   20.60   11.55
   1 -10 -25   22.86   14.54
   1 -10 -24    0.89   13.42
   1 -10 -24   15.64   11.44
   1 -10 -23    6.26   11.51
   1 -10 -23  -16.73   11.12
   1 -10 -22   65.73   16.07
   1 -10 -22   64.11   13.51
   1 -10 -21   54.66   11.88
   1 -10 -21   44.25   12.99
  -1  10  20   88.62   10.50
   1 -10 -20   74.91   11.03
  -1  10  19    8.62    4.70
   1 -10 -19    2.67    6.60
   1 -10 -18    5.10    6.59
  -1  10  18    6.04    4.28
  -1  10  17   93.19    9.87
   1 -10 -17   91.45   10.64
  -1  10  16   72.32    9.18
   1 -10 -16   66.52    8.60
  -1  10  15    0.93    3.87
   1 -10 -15   -1.40    4.50
   1 -10 -14   12.22    5.14
  -1  10  14   12.06    4.51
  -1  10  13    2.72    3.36
   1 -10 -13    1.52    3.96
  -1  10  12   97.16    9.61
   1 -10 -12   78.76    7.70
  -1  10  11   29.92    5.54
   1 -10 -11   37.23    5.58
  -1  10  10    4.81    3.20
   1 -10 -10    7.54    3.61
   1 -10  -9   73.96    6.81
  -1  10   9   97.12    9.06
   1 -10  -8   85.94    4.26
  -1  10   8   82.64    8.18
   1 -10  -8   91.69    7.31
   1 -10  -7   17.16    2.25
  -1  10   7   16.63    4.46
   1 -10  -7   20.35    3.80
   1 -10  -6  149.35    6.28
  -1  10   6  151.33   10.47
   1 -10  -6  158.66    8.91
  -1  10   5   39.25    5.52
   1 -10  -5   27.90    3.11
   1 -10  -5   35.69    4.64
   1 -10  -4   92.57    5.47
  -1  10   4   83.48    7.65
   1 -10  -3    9.08    3.12
   1 -10  -3   11.33    2.37
  -1  10   3   16.27    3.85
  -1  10   2  292.70   14.50
  -1  10   2  272.95   13.08
   1 -10  -2  253.98    9.49
  -1  10   1   64.49    6.50
  -1  10   1   62.59    6.94
   1 -10  -1   65.69    5.08
  -1  10   0  784.09   24.16
   1 -10   0  778.81   17.49
  -1  10   0  798.67   21.76
  -1  10  -1   41.79    5.17
   1 -10   1   49.12    4.74
  -1  10  -1   40.29    6.11
   1 -10   2    2.25    1.90
  -1  10  -2    2.72    2.26
  -1  10  -2    0.60    2.94
  -1  10  -3  126.25    8.55
  -1  10  -3  117.53   10.40
   1 -10   3  114.56    7.40
  -1  10  -4  968.37   29.39
  -1  10  -4 1003.57   23.24
   1 -10   4  961.38   21.44
  -1  10  -5   79.74    9.23
   1 -10   5   92.25    6.96
  -1  10  -5   87.31    6.99
   1 -10   6   -1.56    2.15
  -1  10  -6    0.43    2.17
  -1  10  -6    0.60    3.54
  -1  10  -7    1.63    3.45
  -1  10  -7    1.11    1.89
   1 -10   7    0.79    1.91
  -1  10  -8  130.33   12.33
   1 -10   8  113.54    8.23
  -1  10  -9  159.70   14.00
   1 -10   9  170.21   10.19
  -1  10 -10   11.56    5.52
   1 -10  10   15.92    4.02
   1 -10  11    4.97    3.23
  -1  10 -11    5.43    4.90
   1 -10  12   31.10    5.10
  -1  10 -12   42.85    8.33
  -1  10 -13   -5.17    5.44
   1 -10  13   -1.48    2.51
   1 -10  14   68.95    7.49
  -1  10 -14   85.57   12.40
  -1  10 -15   -1.27    4.54
   1 -10  15   -1.92    2.67
   1 -10  16    0.02    2.91
  -1  10 -16    2.93    4.91
   1 -10  17   18.81    4.59
  -1  10 -17   31.63    8.97
  -1  10 -18   74.85   12.24
   1 -10  18   57.67    7.53
  -1  10 -19   34.94    9.97
   1 -10  19   19.77    5.08
   1 -10  20    3.48    3.41
  -1  10 -20   -0.98    6.16
   1  -9 -29  -31.43   13.49
   1  -9 -28   14.65   15.47
   1  -9 -28   -0.11   11.95
   1  -9 -27   -1.65   11.17
   1  -9 -27    8.05   13.54
   1  -9 -26   -3.85   12.84
   1  -9 -26    9.01   11.69
   1  -9 -25    8.28   11.07
   1  -9 -25   19.45   12.80
   1  -9 -24    3.08   10.89
   1  -9 -24   13.54   12.69
   1  -9 -23    8.39    9.78
   1  -9 -23    1.46   12.56
   1  -9 -22   11.95   11.74
   1  -9 -22   11.55    9.65
   1  -9 -21  -13.20   10.25
   1  -9 -21   22.74   11.48
   1  -9 -20    2.11    7.84
   1  -9 -19   23.76    8.31
  -1   9  19   11.32    4.98
  -1   9  18    5.30    3.68
   1  -9 -18    0.50    6.39
   1  -9 -17   61.31    8.45
  -1   9  17   55.74    7.91
  -1   9  16   22.48    5.68
   1  -9 -16   25.84    7.03
   1  -9 -15   37.14    6.85
  -1   9  15   32.55    6.07
  -1   9  14   14.23    4.49
   1  -9 -14   10.36    5.04
   1  -9 -13   40.27    6.01
  -1   9  13   33.24    5.63
  -1   9  12    6.22    3.44
   1  -9 -12    6.33    3.40
   1  -9 -11   88.01    7.37
  -1   9  11   72.77    7.94
  -1   9  10   73.80    7.82
   1  -9 -10   66.36    6.30
   1  -9  -9  486.96    7.93
  -1   9   9  460.49   18.18
   1  -9  -9  462.22   14.94
   1  -9  -8    3.32    1.18
  -1   9   8    1.71    2.28
   1  -9  -8   -1.89    3.10
   1  -9  -7  149.46    8.24
   1  -9  -7  158.02    5.64
  -1   9   7  149.29   10.21
   1  -9  -6   42.93    3.22
   1  -9  -6   47.65    4.87
  -1   9   6   43.51    5.77
   1  -9  -5  365.71   12.41
   1  -9  -5  358.82    9.27
  -1   9   5  355.39   14.88
   1  -9  -4  152.36    6.34
  -1   9   4  129.07    8.87
   1  -9  -4  153.60    8.29
   1  -9  -3  110.15    5.72
   1  -9  -3  114.17    7.27
  -1   9   3  103.52    8.05
  -1   9   2   42.19    5.04
   1  -9  -2   37.48    3.59
  -1   9   2   44.56    5.65
  -1   9   1  194.28   10.38
   1  -9  -1  188.70    7.91
  -1   9   1  200.18   11.50
  -1   9   0  515.92   18.38
  -1   9   0  530.32   16.80
   1  -9   0  517.12   13.35
  -1   9  -1   10.22    2.98
  -1   9  -1   12.26    3.81
   1  -9   1    9.13    2.49
  -1   9  -2   33.90    4.62
   1  -9   2   23.88    3.32
  -1   9  -2   22.90    4.48
  -1   9  -3  174.15   11.90
   1  -9   3  177.23    8.56
  -1   9  -3  155.65    8.98
  -1   9  -4  425.32   18.74
   1  -9   4  415.51   13.23
  -1   9  -4  410.25   14.20
  -1   9  -5    1.15    1.99
   1  -9   5    0.00    1.88
  -1   9  -5    1.60    2.92
   1  -9   6    0.25    1.77
  -1   9  -6    3.01    2.54
  -1   9  -6   -3.84    3.22
  -1   9  -7   94.48    9.87
  -1   9  -7  114.91    7.42
   1  -9   7   97.70    7.07
   1  -9   8    1.64    1.85
  -1   9  -8    5.25    4.18
  -1   9  -8    0.62    2.03
  -1   9  -9    1.65    1.79
   1  -9   9    2.46    2.11
  -1   9  -9    4.40    3.85
   1  -9  10    3.57    2.28
  -1   9 -10    8.78    5.68
  -1   9 -11  216.65   16.42
   1  -9  11  230.03   11.60
  -1   9 -12   15.38    6.51
   1  -9  12    6.36    2.79
   1  -9  13   46.12    5.75
  -1   9 -13   35.46    8.04
  -1   9 -14    0.16    4.73
   1  -9  14    0.36    2.33
   1  -9  15   30.73    5.02
  -1   9 -15   23.30    7.42
   1  -9  16   78.19    7.76
  -1   9 -16   96.51   12.98
  -1   9 -17   33.90    8.84
   1  -9  17   20.65    4.43
  -1   9 -18    0.45    5.94
   1  -9  18    5.92    3.58
  -1   9 -19   13.56    6.51
   1  -9  19   19.83    4.82
  -1   9 -20   10.48    6.88
   1  -9  20   -0.32    3.15
  -1   9 -21  187.78   20.30
   1  -9  21  169.56   12.26
  -1   9 -22   32.46    9.84
   1  -9  22   39.83    6.75
   1  -8 -30   10.53   11.04
   1  -8 -29   11.41   14.00
   1  -8 -29   -3.63   11.56
   1  -8 -28   41.33   17.49
   1  -8 -28   14.22   11.48
   1  -8 -27   -4.97   10.97
   1  -8 -27  -13.38   15.05
   1  -8 -26   32.12   13.21
   1  -8 -26    5.47   13.43
   1  -8 -25   24.54   12.93
   1  -8 -25   44.40   13.73
   1  -8 -24    4.96   11.07
   1  -8 -24    8.34   10.00
   1  -8 -23   -0.83   11.77
   1  -8 -23  -15.51   10.68
   1  -8 -22   13.72   10.70
   1  -8 -22   -4.30    9.80
   1  -8 -21   19.53   11.30
   1  -8 -21   24.81   10.38
   1  -8 -20    4.02    8.09
   1  -8 -20    1.91    9.14
   1  -8 -19    7.86    8.22
  -1   8  18    0.43    3.14
   1  -8 -18  -10.21    6.77
  -1   8  17   15.12    5.10
   1  -8 -17   -2.60    6.75
   1  -8 -16   44.31    7.24
  -1   8  16   34.60    6.03
   1  -8 -15   10.12    5.67
  -1   8  15    1.03    3.09
  -1   8  14    0.80    2.80
   1  -8 -14    2.86    4.38
  -1   8  13   11.74    3.66
   1  -8 -13    7.20    4.52
  -1   8  12   13.03    4.42
   1  -8 -12    7.69    3.69
  -1   8  11    5.63    3.17
   1  -8 -11    4.57    3.55
  -1   8  10   84.36    7.86
   1  -8 -10   72.03    6.51
   1  -8  -9   56.03    5.65
   1  -8  -9   54.20    2.28
  -1   8   9   49.93    5.94
   1  -8  -8   10.12    3.04
   1  -8  -8    9.30    1.32
  -1   8   8    5.29    2.66
   1  -8  -8    6.48    1.40
  -1   8   7   42.37    5.49
   1  -8  -7   48.31    4.91
   1  -8  -7   41.99    2.65
   1  -8  -6  109.56    6.56
   1  -8  -6  113.49    4.54
  -1   8   6  102.62    7.96
   1  -8  -5  276.45    7.44
   1  -8  -5  271.64    9.97
  -1   8   5  270.22   12.32
   1  -8  -4  110.32    6.64
   1  -8  -4  101.42    4.86
  -1   8   4  111.41    7.79
  -1   8   3  106.27    7.48
   1  -8  -3  101.95    5.07
  -1   8   2    3.51    2.24
   1  -8  -2    1.46    1.31
  -1   8   2   -0.74    1.88
  -1   8   1  197.53   10.66
   1  -8  -1  209.45    7.72
  -1   8   1  209.08   10.15
  -1   8   0   13.70    3.25
   1  -8   0   16.64    2.53
  -1   8   0   16.43    3.20
  -1   8  -1  231.56   12.13
   1  -8   1  243.50    8.93
  -1   8  -1  237.39   10.44
   1  -8   2  408.98   11.76
  -1   8  -2  417.58   13.65
  -1   8  -2  389.92   16.18
  -1   8  -3    3.94    3.03
   1  -8   3    6.21    2.20
  -1   8  -3    4.81    2.23
  -1   8  -4   52.98    5.03
  -1   8  -4   54.89    6.80
   1  -8   4   52.49    4.75
   1  -8   5    6.27    2.11
  -1   8  -5    9.44    2.52
  -1   8  -5    2.53    2.65
  -1   8  -6  303.76   11.36
   1  -8   6  269.32   10.59
  -1   8  -6  278.69   15.27
  -1   8  -7   16.91    4.32
   1  -8   7   20.14    3.27
  -1   8  -7   30.12    3.77
   1  -8   8   86.99    6.43
  -1   8  -8   86.92    9.53
  -1   8  -8   86.67    6.09
   1  -8   9   23.95    3.73
  -1   8  -9   26.19    6.01
  -1   8  -9   28.26    3.66
  -1   8 -10  160.35   13.66
  -1   8 -10  172.31    8.44
   1  -8  10  157.00    9.03
   1  -8  11  404.64   14.49
  -1   8 -11  424.44   13.22
  -1   8 -11  401.24   21.63
   1  -8  12  223.56   11.14
  -1   8 -12  216.94   16.51
  -1   8 -13   22.28    6.32
   1  -8  13   27.20    4.25
  -1   8 -14  137.35   13.75
   1  -8  14  129.99    8.94
   1  -8  15  165.45   10.31
  -1   8 -15  166.85   15.61
  -1   8 -16   31.24    8.48
   1  -8  16   35.26    5.39
   1  -8  17   69.25    7.34
  -1   8 -17   72.02   11.47
  -1   8 -18   13.71    6.88
   1  -8  18    2.40    2.89
   1  -8  19   21.36    4.74
  -1   8 -19   26.74    8.08
  -1   8 -20   -2.36    5.21
   1  -8  20   -1.53    2.96
   1  -8  21    7.81    3.90
  -1   8 -21   -3.77    6.37
  -1   8 -22   57.48   11.40
   1  -8  22   54.53    7.31
   1  -8  23   34.13    6.14
  -1   8 -23   44.62   11.03
  -1   8 -24   -0.21    7.06
   1  -8  24    5.84    3.89
   1  -7 -31   17.69   12.81
   1  -7 -30   43.87   14.68
   1  -7 -30    2.77   14.98
   1  -7 -29  -18.83   11.42
   1  -7 -29   -3.40   13.78
   1  -7 -28    3.49   12.59
   1  -7 -28   -3.83   15.30
   1  -7 -27   -8.92   12.72
   1  -7 -27   -0.77   11.98
   1  -7 -26    6.95   12.38
   1  -7 -26   10.20   10.94
   1  -7 -25    7.16   11.24
   1  -7 -25   39.61   16.19
   1  -7 -24    6.55   11.35
   1  -7 -24  -18.25   12.02
   1  -7 -23   23.68   11.77
   1  -7 -23   -6.30   10.58
   1  -7 -22   11.79   10.75
   1  -7 -22    8.01    8.40
   1  -7 -21   28.18   10.10
   1  -7 -21    6.56   10.47
   1  -7 -20    0.13    9.19
   1  -7 -20    6.03    9.82
   1  -7 -19   43.33   10.97
   1  -7 -19   34.74    9.31
   1  -7 -18   90.15   11.16
   1  -7 -17   67.17    9.03
  -1   7  17   70.06    7.61
   1  -7 -16   24.34    6.88
  -1   7  16   24.69    4.68
  -1   7  15   18.76    4.69
   1  -7 -15   21.18    6.49
  -1   7  14  309.88   15.03
   1  -7 -14  334.32   15.01
   1  -7 -13  154.90   10.35
  -1   7  13  167.82   10.85
  -1   7  12   43.49    5.91
   1  -7 -12   49.72    6.30
   1  -7 -11    3.39    3.44
  -1   7  11    8.48    3.33
   1  -7 -10   93.47    6.87
  -1   7  10  110.51    8.49
  -1   7   9  315.21   13.46
   1  -7  -9  308.81    3.97
   1  -7  -9  309.61   11.01
   1  -7  -9  304.74    4.30
   1  -7  -8   12.28    1.43
   1  -7  -8   13.42    3.43
  -1   7   8   12.94    3.62
   1  -7  -8   12.47    1.23
   1  -7  -7   38.87    4.16
   1  -7  -7   24.59    2.24
  -1   7   7   30.30    4.46
   1  -7  -7   33.20    2.08
  -1   7   6   14.26    3.50
   1  -7  -6    9.32    1.43
   1  -7  -6    5.82    2.10
   1  -7  -6   11.20    1.88
   1  -7  -5    4.29    2.06
  -1   7   5    5.61    2.25
   1  -7  -5    6.41    1.26
   1  -7  -4    8.38    1.51
  -1   7   4    5.55    2.08
   1  -7  -4    8.71    2.50
  -1   7   3    6.65    2.56
   1  -7  -3    5.82    1.46
   1  -7  -2   36.97    2.97
  -1   7   2   34.77    4.27
  -1   7   2   38.94    4.36
  -1   7   1    6.79    2.53
   1  -7  -1    8.45    1.80
  -1   7   1   10.09    2.25
  -1   7   0  142.03    7.61
   1  -7   0  149.42    6.29
  -1   7   0  146.22    8.86
  -1   7  -1   35.33    3.90
   1  -7   1   35.86    3.37
  -1   7  -1   34.99    4.59
   1  -7   2    6.33    2.03
  -1   7  -2    3.99    1.77
  -1   7  -2    4.13    2.42
  -1   7  -3  115.03    8.72
  -1   7  -3  133.91    7.26
   1  -7   3  128.23    6.43
  -1   7  -4  283.99   13.73
  -1   7  -4  284.42   10.39
   1  -7   4  303.36   10.12
  -1   7  -5   32.34    3.72
  -1   7  -5   25.76    4.79
   1  -7   5   35.70    3.90
  -1   7  -6  412.52   12.31
  -1   7  -6  399.28   17.56
   1  -7   6  405.96   12.35
  -1   7  -7  116.83    6.59
  -1   7  -7  119.16    9.99
   1  -7   7  104.11    6.55
  -1   7  -8  192.09   13.38
   1  -7   8  197.36    9.16
  -1   7  -8  205.97    8.75
   1  -7   9   34.76    4.23
  -1   7  -9   31.33    3.72
  -1   7  -9   40.29    6.85
  -1   7 -10  184.75   13.89
  -1   7 -10  201.05    8.89
   1  -7  10  190.88    9.31
  -1   7 -11  196.74   15.10
   1  -7  11  202.61    9.86
  -1   7 -11  193.46    8.79
   1  -7  12  220.78   10.54
  -1   7 -12  222.87    9.62
  -1   7 -12  213.92   15.89
  -1   7 -13   34.19    7.74
   1  -7  13   42.61    5.16
  -1   7 -14    6.20    5.02
   1  -7  14    4.51    2.41
   1  -7  15    1.09    2.27
  -1   7 -15   -2.33    4.89
   1  -7  16  206.75   11.00
  -1   7 -16  204.07   17.53
  -1   7 -17    9.30    5.76
   1  -7  17   10.16    3.22
  -1   7 -18   13.32    6.19
   1  -7  18    4.55    2.81
  -1   7 -19    4.88    5.17
   1  -7  19   -1.11    2.64
   1  -7  20    2.15    2.55
  -1   7 -20   -1.16    5.28
   1  -7  21   11.51    4.13
  -1   7 -21   -2.37    5.60
  -1   7 -22   10.82    8.42
   1  -7  22   -0.88    3.50
  -1   7 -23   -3.06    6.30
   1  -7  23    1.27    3.16
   1  -7  24    8.49    4.07
  -1   7 -24    4.98    6.62
  -1   7 -25   27.46   10.05
   1  -7  25   19.11    4.89
   1  -7  26   20.27    5.37
   1  -6 -31    7.90   15.88
   1  -6 -31   15.86   11.00
   1  -6 -30  -22.64   17.57
   1  -6 -30    6.78    9.75
   1  -6 -29   -2.98   10.99
   1  -6 -29  -21.51   15.84
   1  -6 -28    7.64    9.57
   1  -6 -28   20.25   15.48
   1  -6 -27   75.51   15.88
   1  -6 -27   56.28   18.81
   1  -6 -26    8.83   11.54
   1  -6 -26   -3.91   13.05
   1  -6 -25  -11.62   11.25
   1  -6 -25    3.96   12.59
   1  -6 -24   33.81   11.51
   1  -6 -24  -10.94   12.03
   1  -6 -23   23.46   13.14
   1  -6 -23   23.84    9.93
   1  -6 -22   14.24    8.66
   1  -6 -22   34.32   13.02
   1  -6 -21    7.13    9.99
   1  -6 -21    4.89    8.24
   1  -6 -20   56.35   12.74
   1  -6 -20   52.41   11.08
   1  -6 -19   91.60   13.54
   1  -6 -19  115.33   13.59
   1  -6 -18   -5.30    8.09
   1  -6 -18    4.45    7.50
   1  -6 -17   42.68    9.15
  -1   6  16  533.00   18.87
   1  -6 -16  487.96   19.93
   1  -6 -15   86.32    9.68
  -1   6  15   96.25    8.34
   1  -6 -14   22.76    6.55
  -1   6  14   29.51    4.93
  -1   6  13   61.22    6.55
   1  -6 -13   67.05    7.64
  -1   6  12   32.37    5.02
   1  -6 -12   45.59    6.18
  -1   6  11   37.49    5.15
   1  -6 -11   40.46    5.09
  -1   6  10  119.57    8.19
   1  -6 -10  118.16    7.33
  -1   6   9  118.99    8.05
   1  -6  -9  117.91    6.69
   1  -6  -8   41.77    1.51
   1  -6  -8   51.01    4.47
  -1   6   8   44.11    4.91
   1  -6  -8   42.36    1.71
   1  -6  -7  117.12    3.10
   1  -6  -7  126.13    3.81
  -1   6   7  107.86    7.22
   1  -6  -7  125.31    6.13
   1  -6  -6  778.65    9.00
   1  -6  -6  825.39   11.28
  -1   6   6  808.41   18.92
   1  -6  -6  854.55   15.04
   1  -6  -5  274.86    7.30
   1  -6  -5  266.64    8.20
  -1   6   5  258.60   10.53
   1  -6  -5  261.40    5.70
   1  -6  -4  139.34    5.99
  -1   6   4  132.27    7.39
   1  -6  -4  138.01    5.68
   1  -6  -4  130.93    4.37
   1  -6  -3   36.40    2.54
  -1   6   3   31.85    3.71
  -1   6   2  672.25   15.66
   1  -6  -2  700.88   11.38
  -1   6   2  660.77   16.06
  -1   6   1  351.80   12.10
  -1   6   1  353.33   11.15
   1  -6  -1  357.51    8.53
  -1   6   0  781.25   18.57
  -1   6   0  795.93   16.35
   1  -6   0  747.10   12.81
  -1   6  -1  743.09   18.90
  -1   6  -1  794.68   16.09
   1  -6   1  819.45   13.91
   1  -6   2  193.49    7.03
  -1   6  -2  193.99    7.91
  -1   6  -2  180.78    9.82
  -1   6  -3  492.45   16.46
   1  -6   3  509.47   11.71
  -1   6  -3  516.49   12.71
   1  -6   4  384.41   10.61
  -1   6  -4  412.55   11.29
  -1   6  -4  391.17   15.42
   1  -6   5  436.04   11.69
  -1   6  -5  431.47   11.55
  -1   6  -5  420.31   16.73
   1  -6   5  397.55   16.05
   1  -6   6   84.65    5.56
  -1   6  -6   89.32    5.40
  -1   6  -6   92.35    8.47
   1  -6   6   81.13    7.44
   1  -6   7  382.26   11.59
  -1   6  -7  374.24   10.88
  -1   6  -7  337.07   16.22
   1  -6   7  330.14   15.07
  -1   6  -8  115.46    6.33
  -1   6  -8  121.31   10.15
   1  -6   8  120.26    6.79
  -1   6  -9   24.76    3.08
   1  -6   9   24.01    3.30
  -1   6  -9   12.68    4.28
   1  -6   9   23.97    5.62
  -1   6 -10    8.64    4.01
   1  -6  10    3.26    1.76
  -1   6 -10    7.22    2.23
  -1   6 -11  167.10   13.41
   1  -6  11  188.54    9.16
  -1   6 -11  175.69    8.33
  -1   6 -12  203.78   15.19
   1  -6  12  182.80    9.17
  -1   6 -12  200.18    9.22
  -1   6 -13   46.76    8.38
   1  -6  13   41.34    4.74
  -1   6 -13   41.67    4.55
   1  -6  14    6.47    2.55
  -1   6 -14    2.33    2.23
  -1   6 -14    4.88    4.28
  -1   6 -15   33.99    7.52
   1  -6  15   33.10    4.54
   1  -6  16   77.04    6.82
  -1   6 -16  100.79   12.31
   1  -6  17    4.93    2.70
  -1   6 -17    3.91    5.20
   1  -6  18   62.37    6.55
  -1   6 -18   69.41   11.43
   1  -6  19   45.26    5.56
  -1   6 -19   37.30    9.74
  -1   6 -20    4.84    5.49
   1  -6  20    4.71    2.67
   1  -6  21   18.77    4.39
  -1   6 -21   16.95    7.64
  -1   6 -22    3.63    6.72
   1  -6  22    4.40    2.99
   1  -6  23   28.59    5.36
  -1   6 -23   37.66   10.40
   1  -6  24   -0.81    3.25
  -1   6 -24   -1.86    6.78
   1  -6  25   44.00    6.60
  -1   6 -25   51.85   12.29
   1  -6  26    3.74    4.03
  -1   6 -26    3.19    7.25
   1  -6  27    6.68    3.30
   1  -5 -31   20.58   15.45
   1  -5 -31    8.68   12.48
   1  -5 -30   22.25   11.52
   1  -5 -30   32.61   18.12
   1  -5 -29   29.93   17.78
   1  -5 -29   -1.94   10.49
   1  -5 -28   10.14   15.09
   1  -5 -28   33.67   12.49
   1  -5 -27   35.29   12.68
   1  -5 -27    5.16   13.00
   1  -5 -26   28.25   15.62
   1  -5 -26   21.10   10.88
   1  -5 -25    2.86   12.24
   1  -5 -25   -9.12    9.61
   1  -5 -24   29.87   12.14
   1  -5 -24   20.01   10.15
   1  -5 -23   10.87    9.55
   1  -5 -23   -3.00   11.50
   1  -5 -22    4.74    9.69
   1  -5 -22  -11.34    8.82
   1  -5 -21    2.40   10.80
   1  -5 -21  -14.68    9.61
   1  -5 -20   -9.81    9.94
   1  -5 -20   -3.57    8.32
   1  -5 -19   -0.86    7.93
   1  -5 -19   15.17    9.19
   1  -5 -18   14.79    7.80
   1  -5 -18   23.51    9.13
   1  -5 -17    7.33    8.23
   1  -5 -17   -0.40    8.74
   1  -5 -16  209.40   14.86
   1  -5 -16  174.51   16.18
   1  -5 -15   18.39    6.98
  -1   5  15   42.28    5.90
  -1   5  14    8.60    3.51
   1  -5 -14   -4.26    5.85
  -1   5  13   28.30    4.64
   1  -5 -13   37.39    7.29
  -1   5  12  388.49   14.44
   1  -5 -12  407.07   14.33
   1  -5 -11  333.26   12.12
  -1   5  11  291.46   12.29
  -1   5  10    9.82    2.77
   1  -5 -10    5.78    3.00
   1  -5  -9    2.26    2.56
  -1   5   9    1.94    1.82
  -1   5   8  254.15   10.57
   1  -5  -8  289.14    9.25
   1  -5  -7 1443.33    9.27
  -1   5   7 1542.62   25.03
   1  -5  -7 1533.97   19.86
   1  -5  -7 1559.46    8.49
   1  -5  -6 1023.87    8.48
  -1   5   6 1020.27   19.74
   1  -5  -6  967.57   15.15
   1  -5  -6 1026.15   10.14
   1  -5  -5  164.85    5.98
  -1   5   5  153.91    7.56
   1  -5  -5  172.74    3.99
   1  -5  -5  175.88    4.90
   1  -5  -4 1226.91   15.68
   1  -5  -4 1193.51   11.46
  -1   5   4 1212.69   20.41
   1  -5  -4 1208.57   14.60
   1  -5  -3  508.44   10.28
  -1   5   3  501.67   12.71
   1  -5  -3  517.78   10.19
   1  -5  -3  509.00    8.07
  -1   5   2  379.77   10.95
   1  -5  -2  372.35    9.47
  -1   5   2  386.47   10.81
   1  -5  -2  363.25    7.29
   1  -5  -1  844.45   11.68
  -1   5   1  900.14   17.45
  -1   5   1  848.42   15.60
  -1   5   0  480.62   11.51
   1  -5   0  481.60    9.25
  -1   5   0  464.33   13.16
   1  -5   1  759.78   12.10
  -1   5  -1  711.55   13.79
   1  -5   1  707.10   16.28
  -1   5  -1  746.24   17.40
  -1   5  -2  217.19    7.56
   1  -5   2  217.50    9.40
   1  -5   2  217.75    6.81
  -1   5  -2  211.55    9.76
   1  -5   3   79.71    6.25
  -1   5  -3   77.01    6.40
  -1   5  -3   73.30    4.38
   1  -5   3   69.76    4.15
   1  -5   4  278.52   11.89
   1  -5   4  323.29    8.95
  -1   5  -4  314.07   13.04
  -1   5  -4  333.19    9.17
  -1   5  -5  109.29    8.37
   1  -5   5  117.53    5.69
   1  -5   5   95.98    6.89
  -1   5  -5  121.09    5.62
  -1   5  -6   96.35    8.25
   1  -5   6  100.44    5.43
   1  -5   6   98.15    7.44
  -1   5  -6  111.23    5.47
   1  -5   7   66.24    4.70
  -1   5  -7   64.92    7.08
  -1   5  -7   69.83    4.45
   1  -5   7   65.29    6.56
   1  -5   8   30.47    5.30
   1  -5   8   38.34    3.76
  -1   5  -8   33.45    3.40
  -1   5  -8   27.68    5.03
   1  -5   9   15.73    2.78
  -1   5  -9   12.63    4.01
   1  -5   9   10.23    4.45
  -1   5  -9   16.24    2.60
   1  -5  10   73.10    7.17
  -1   5 -10   71.56    8.25
   1  -5  10   82.23    5.62
  -1   5 -10   74.88    5.44
  -1   5 -11   17.71    5.51
  -1   5 -11   22.36    3.43
   1  -5  11   26.96    5.45
   1  -5  11   18.09    3.15
   1  -5  12    0.89    1.86
  -1   5 -12   -0.73    4.29
  -1   5 -12   -0.34    2.04
  -1   5 -13   25.94    6.72
   1  -5  13   25.95    3.61
  -1   5 -13   19.81    4.43
  -1   5 -14  463.66   17.15
  -1   5 -14  491.82   24.45
   1  -5  14  493.78   14.86
   1  -5  15   54.29    5.35
  -1   5 -15   45.59    6.06
  -1   5 -15   50.77    8.96
   1  -5  16   12.13    3.07
  -1   5 -16   10.17    3.88
  -1   5 -17   18.32    6.87
   1  -5  17   21.92    3.86
   1  -5  18   41.17    5.01
  -1   5 -18   49.60    9.66
  -1   5 -19   48.48   10.15
   1  -5  19   43.61    5.43
  -1   5 -20    4.92    5.21
   1  -5  20    3.95    2.87
  -1   5 -21    5.36    6.44
   1  -5  21    3.90    2.64
   1  -5  22   21.81    4.29
  -1   5 -22   14.92    6.82
   1  -5  23   25.23    4.86
  -1   5 -23   25.07    8.86
   1  -5  24    0.96    2.91
  -1   5 -24    7.41    7.15
  -1   5 -25    6.54    8.03
   1  -5  25    1.67    2.70
   1  -5  26    1.90    3.28
  -1   5 -26    0.27    6.62
   1  -5  27   -3.42    2.86
  -1   5 -27   -5.63    8.37
   1  -5  28    4.92    3.93
   1  -5  29   23.50    6.00
   1  -4 -32   14.39   17.40
   1  -4 -31   -1.05   10.47
   1  -4 -31   16.65   14.47
   1  -4 -30    1.03   15.48
   1  -4 -30    6.29    9.59
   1  -4 -29  -11.10   17.13
   1  -4 -29   22.19   11.95
   1  -4 -28  -12.28   15.83
   1  -4 -28   13.97   10.07
   1  -4 -27    9.86    9.50
   1  -4 -27   15.85   14.40
   1  -4 -26   52.60   15.23
   1  -4 -26   97.09   15.68
   1  -4 -25   33.02   12.50
   1  -4 -25   37.09   12.32
   1  -4 -24    8.08    8.83
   1  -4 -24  -11.19   11.48
   1  -4 -23   -9.79    9.82
   1  -4 -23   -6.28   11.72
   1  -4 -22    7.51   10.17
   1  -4 -22   10.88    9.73
   1  -4 -21   -5.05    8.53
   1  -4 -21    1.60   11.53
   1  -4 -20   42.19   10.72
   1  -4 -20   25.78    9.49
   1  -4 -19   24.57    9.24
   1  -4 -19   31.47   11.38
   1  -4 -18   24.51   11.08
  -1   4  18   23.28    1.70
   1  -4 -18   23.78    8.39
  -1   4  17   21.88    1.47
   1  -4 -17   36.00    9.64
   1  -4 -17   23.01   10.51
  -1   4  16   95.96    2.59
   1  -4 -16  109.30   12.39
   1  -4 -16   87.98   13.18
  -1   4  15  328.16    4.07
   1  -4 -15  354.10   17.77
  -1   4  15  342.83    4.62
   1  -4 -15  354.55   20.83
   1  -4 -14   91.47   10.98
   1  -4 -14  109.11   12.75
  -1   4  13  210.16   10.50
   1  -4 -13  154.91   10.82
   1  -4 -12  441.10   15.25
  -1   4  12  385.21   13.39
   1  -4 -11  926.07   20.18
  -1   4  11  867.27   19.46
   1  -4 -10  623.52   15.31
  -1   4  10  596.03   15.91
  -1   4   9   14.06    3.02
   1  -4  -9   18.87    3.73
   1  -4  -8   56.34    4.36
  -1   4   8   50.62    4.83
  -1   4   7  165.82    7.81
   1  -4  -7  148.95    6.09
   1  -4  -6  385.91    4.38
   1  -4  -6  363.63    8.67
   1  -4  -6  386.78    3.96
  -1   4   6  360.20   10.97
   1  -4  -5  106.84    2.56
   1  -4  -5  109.34    4.51
  -1   4   5  121.04    6.13
   1  -4  -5  109.71    3.05
   1  -4  -4  751.13    7.69
   1  -4  -4  776.99   11.11
   1  -4  -4  747.87    9.44
   1  -4  -3 1003.34    9.86
   1  -4  -3 1037.98   16.10
  -1   4   3  982.65   16.13
   1  -4  -3 1000.17   12.33
   1  -4  -3 1052.01   12.70
  -1   4   2    2.85    1.16
   1  -4  -2    1.54    1.32
   1  -4  -2    2.27    0.83
   1  -4  -2    0.71    1.11
  -1   4   2    1.65    1.15
   1  -4  -2    2.17    0.97
   1  -4  -1  198.91    6.51
  -1   4   1  196.44    6.75
   1  -4  -1  200.15    5.07
   1  -4  -1  202.56    7.53
  -1   4   1  196.33    7.29
   1  -4   0  435.53   10.89
   1  -4   0  432.51    7.92
   1  -4   0  446.36   10.43
  -1   4   0  443.21    9.76
  -1   4   0  430.99   11.34
  -1   4  -1  145.88    5.51
   1  -4   1  149.60    4.95
   1  -4   1  147.07    6.39
  -1   4  -1  136.46    6.75
  -1   4  -2  108.89    4.66
   1  -4   2  111.58    4.49
   1  -4   2  108.71    5.56
  -1   4  -2  113.60    6.70
  -1   4  -3   89.83    4.21
   1  -4   3   85.80    5.36
  -1   4  -3   90.45    6.38
   1  -4   3   85.35    4.21
  -1   4  -4   64.78    5.89
   1  -4   4   55.41    4.73
  -1   4  -4   62.88    3.53
   1  -4   4   60.56    3.74
  -1   4  -5   40.29    2.99
  -1   4  -5   37.47    4.83
   1  -4   5   42.46    4.14
   1  -4   5   44.53    3.35
  -1   4  -6  332.76    8.48
   1  -4   6  326.96    8.97
  -1   4  -6  340.11   14.21
   1  -4   6  294.07   11.02
   1  -4   7   15.60    3.44
  -1   4  -7   12.79    4.08
  -1   4  -7   12.62    2.12
   1  -4   7   13.01    2.27
   1  -4   8    5.94    3.44
  -1   4  -8    0.67    1.37
  -1   4  -8    2.49    2.58
   1  -4   8    2.51    1.36
  -1   4  -9  634.65   22.38
   1  -4   9  598.18   13.45
   1  -4   9  625.40   16.10
  -1   4 -10  122.38   10.22
   1  -4  10  127.74    6.55
   1  -4  10  121.18    7.73
  -1   4 -10  122.68    7.35
  -1   4 -11   50.51    7.61
  -1   4 -11   40.80    4.98
   1  -4  11   34.15    3.59
   1  -4  11   39.96    5.32
   1  -4  12    3.04    3.93
  -1   4 -12    0.71    2.41
  -1   4 -12    7.03    4.53
   1  -4  12    3.77    1.92
  -1   4 -13   37.88    6.06
   1  -4  13   49.71    4.72
  -1   4 -13   39.42    7.90
   1  -4  14  538.05   14.78
  -1   4 -14  500.59   23.99
  -1   4 -15   22.69    5.29
  -1   4 -15   17.92    6.17
   1  -4  15   22.02    3.29
   1  -4  16   61.68    5.57
  -1   4 -16   66.93   10.04
  -1   4 -16   66.72    8.45
  -1   4 -17    4.71    4.41
  -1   4 -17    4.60    4.57
   1  -4  17    2.88    2.10
   1  -4  18  202.03   10.12
  -1   4 -18  218.18   18.40
  -1   4 -18  202.19   14.66
  -1   4 -19   -1.70    6.01
   1  -4  19    1.12    1.90
  -1   4 -20    7.80    6.20
   1  -4  20    3.59    2.45
   1  -4  21    7.62    3.14
  -1   4 -21   -2.89    5.86
   1  -4  22   -1.72    2.98
  -1   4 -22   -3.03    7.16
  -1   4 -23    4.80    6.70
   1  -4  23   10.77    3.46
  -1   4 -24   -0.90    6.79
   1  -4  24    0.02    2.41
  -1   4 -25   20.22    9.80
   1  -4  25   18.63    4.34
   1  -4  26    4.08    2.97
  -1   4 -26    0.76    7.68
   1  -4  27    1.98    2.78
  -1   4 -27   14.74    9.49
   1  -4  28    0.47    2.87
  -1   4 -28    1.00    7.11
   1  -4  29    8.10    3.57
   1  -4  30   17.36    4.72
   1  -3 -32   33.95   19.11
   1  -3 -31   -4.95    9.49
   1  -3 -31   32.61   17.38
   1  -3 -30   14.17    9.65
   1  -3 -30   13.29   15.20
   1  -3 -29    6.74   11.00
   1  -3 -29    7.53   15.47
   1  -3 -28    5.25    8.84
   1  -3 -28    6.20   13.48
   1  -3 -27   -9.97   14.23
   1  -3 -27    5.69    8.94
   1  -3 -26   26.52   10.92
   1  -3 -26   20.21   13.47
   1  -3 -25   78.04   14.07
   1  -3 -25   76.12   17.37
   1  -3 -24    0.98    7.73
   1  -3 -24    7.66   11.77
   1  -3 -23   18.99    9.25
   1  -3 -23   10.76   11.69
   1  -3 -22   18.66    8.91
   1  -3 -22    5.46   11.94
   1  -3 -21   29.28    9.85
   1  -3 -21   41.60   13.21
   1  -3 -20   56.68   13.59
   1  -3 -20   76.01   12.21
  -1   3  20   59.29    3.61
   1  -3 -19  152.72   16.57
  -1   3  19  153.22    5.42
   1  -3 -19  126.15   14.79
  -1   3  18    8.60    1.58
   1  -3 -18    4.87    8.14
  -1   3  17   53.28    2.99
   1  -3 -17   51.10   11.25
   1  -3 -17   45.36    9.98
  -1   3  16   60.24    3.04
   1  -3 -16   68.79   12.34
  -1   3  16   64.66    3.89
   1  -3 -15  215.94   15.02
  -1   3  15  257.15    7.07
   1  -3 -15  227.42   17.87
  -1   3  15  239.49    5.56
  -1   3  14   17.12    1.93
   1  -3 -14   12.67    7.18
   1  -3 -14   21.41    8.74
  -1   3  14   18.55    1.63
   1  -3 -13  123.70   10.58
   1  -3 -13  117.12   12.30
  -1   3  13  129.10    4.39
  -1   3  13  121.20    3.39
   1  -3 -12   74.33    8.40
  -1   3  12   79.94    2.56
  -1   3  12   75.16    3.12
   1  -3 -12   83.42   10.08
   1  -3 -11  635.98   22.35
   1  -3 -11  641.09   18.03
  -1   3  11  643.30    6.42
  -1   3  10    8.77    0.78
   1  -3 -10    2.66    4.04
  -1   3  10    5.61    2.47
  -1   3   9   76.83    5.45
   1  -3  -9   78.96    6.16
  -1   3   8    3.97    2.01
   1  -3  -8    2.57    2.63
   1  -3  -7    7.42    2.24
  -1   3   7    8.61    1.96
   1  -3  -6  429.31    8.99
  -1   3   6  421.65   11.06
  -1   3   6  429.77    8.00
   1  -3  -5  924.91   11.97
  -1   3   5  853.28    7.52
  -1   3   5  950.59   11.07
   1  -3  -5  922.53    6.40
  -1   3   5  927.91   15.57
   1  -3  -4    4.51    0.77
  -1   3   4    3.77    0.82
   1  -3  -4    4.71    1.33
  -1   3   4    5.37    1.13
   1  -3  -4    3.82    1.49
  -1   3   4    5.26    1.51
   1  -3  -3    6.78    1.57
   1  -3  -3    4.50    1.11
  -1   3   3    9.14    1.69
   1  -3  -3    6.79    1.00
  -1   3   3    6.90    1.15
   1  -3  -3    6.59    1.14
  -1   3   2   92.28    3.77
  -1   3   2   92.82    4.24
   1  -3  -2   96.92    3.50
   1  -3  -2   97.63    4.52
  -1   3   2   94.20    4.05
   1  -3  -2   94.21    4.31
   1  -3  -1 1000.97   14.93
  -1   3   1  937.09   13.44
   1  -3  -1  963.30   12.29
  -1   3   1 1029.44   13.19
   1  -3  -1 1002.12   13.96
  -1   3   1  968.44   13.09
  -1   3   0  193.33    6.61
   1  -3   0  187.72    5.88
  -1   3   0  175.91    5.23
   1  -3   0  183.81    6.92
   1  -3   0  183.79    5.78
  -1   3   0  175.73    6.09
  -1   3  -1 1035.74   16.45
   1  -3   1 1002.10   17.36
  -1   3  -1 1010.98   15.42
   1  -3   1  976.21   13.15
  -1   3  -1 1017.68   11.86
   1  -3   1  978.78   14.56
   1  -3   2   51.36    3.08
  -1   3  -2   44.01    3.84
   1  -3   2   54.22    3.76
  -1   3  -2   54.11    2.70
  -1   3  -2   54.29    3.85
   1  -3   2   53.82    4.58
  -1   3  -3   88.45    3.35
  -1   3  -3   87.98    5.25
  -1   3  -3   86.14    5.76
   1  -3   3   88.88    4.42
   1  -3   4  619.01   12.00
  -1   3  -4  622.12    8.99
  -1   3  -4  604.68   15.86
   1  -3   5   34.17    2.76
  -1   3  -5   36.08    2.43
   1  -3   5   37.50    3.73
  -1   3  -5   40.28    4.86
  -1   3  -6 1705.04   18.08
   1  -3   6 1747.63   19.11
   1  -3   6 1762.99   21.83
  -1   3  -6 1649.57   29.76
   1  -3   7  247.17    7.61
  -1   3  -7  255.41    8.19
   1  -3   7  256.36    8.67
  -1   3  -7  252.71   12.53
  -1   3  -8  491.31   13.48
   1  -3   8  544.75   12.48
  -1   3  -8  526.71   19.02
   1  -3   8  555.84   11.65
  -1   3  -9    4.43    3.41
  -1   3  -9    3.63    2.35
   1  -3   9    4.86    2.82
   1  -3   9    2.77    1.37
   1  -3  10  619.28   13.15
  -1   3 -10  641.87   22.80
  -1   3 -10  622.97   17.50
   1  -3  10  595.67   13.97
  -1   3 -11   15.76    5.48
   1  -3  11   13.04    2.36
  -1   3 -11   16.08    2.14
  -1   3 -11   17.07    3.94
   1  -3  12    0.66    1.58
  -1   3 -12    1.82    3.89
  -1   3 -12    2.46    1.40
  -1   3 -12    4.55    3.49
  -1   3 -13  194.25   14.49
  -1   3 -13  194.19   12.29
   1  -3  13  182.95    8.00
   1  -3  14  115.22    6.61
  -1   3 -14  115.79   12.19
  -1   3 -14  104.94    9.85
  -1   3 -15   52.56    8.34
   1  -3  15   60.85    5.19
  -1   3 -15   71.06   10.18
  -1   3 -16   15.45    5.90
   1  -3  16   22.13    3.35
  -1   3 -16   14.43    6.91
  -1   3 -17  212.85   15.84
  -1   3 -17  207.86   17.14
   1  -3  17  222.43    9.83
  -1   3 -18   31.76    7.39
   1  -3  18   23.31    3.70
  -1   3 -18   37.58    8.33
  -1   3 -19  130.05   14.93
  -1   3 -19  150.35   14.68
   1  -3  19  138.42    8.28
   1  -3  20   57.44    5.56
  -1   3 -20   53.58    9.79
  -1   3 -20   47.36   10.39
  -1   3 -21   48.03   10.11
   1  -3  21   71.12    6.41
  -1   3 -22    3.89    6.22
   1  -3  22   -0.31    2.14
  -1   3 -23    9.05    8.13
   1  -3  23    0.12    2.17
   1  -3  24    1.12    2.50
  -1   3 -24    2.49    7.14
  -1   3 -25   -7.81    6.91
   1  -3  25    1.68    2.74
  -1   3 -26   10.33    7.97
   1  -3  26    4.66    2.90
  -1   3 -27   16.24    9.86
   1  -3  27   21.02    4.49
  -1   3 -28   23.63   10.04
   1  -3  28    8.62    3.68
   1  -3  29    3.58    3.09
  -1   3 -29   23.73   10.82
   1  -2 -31    5.04    9.01
   1  -2 -31    9.65   15.44
   1  -2 -30  -24.82   10.96
   1  -2 -30   -2.01   13.25
   1  -2 -29    6.97   12.79
   1  -2 -29   -3.69    8.19
   1  -2 -28  -13.34    8.72
   1  -2 -28    2.26   14.32
   1  -2 -27   -0.40    7.86
   1  -2 -27    3.25   11.76
   1  -2 -26   28.61   10.77
   1  -2 -26   -0.02   12.11
   1  -2 -25   22.90   12.81
   1  -2 -25   -4.41    7.48
   1  -2 -24    7.69    8.79
   1  -2 -24   -8.71    9.78
   1  -2 -23   -6.82    7.55
   1  -2 -23   16.22   10.84
   1  -2 -22   48.60   13.65
   1  -2 -22   45.44   10.91
  -1   2  22   51.79    4.09
  -1   2  21  124.87    5.93
   1  -2 -21  129.34   15.20
   1  -2 -21  120.69   17.68
   1  -2 -20   13.20    9.92
  -1   2  20   18.90    2.43
   1  -2 -20    7.38    7.36
   1  -2 -19   -8.45    6.90
  -1   2  19    7.62    1.80
   1  -2 -19   -8.18    9.63
   1  -2 -18   51.69   12.34
   1  -2 -18   69.99   11.45
  -1   2  18   65.95    4.00
   1  -2 -17   97.57   13.96
  -1   2  17  104.03    4.80
   1  -2 -17  111.05   12.72
   1  -2 -16  108.80   12.65
  -1   2  16  103.00    4.59
   1  -2 -16   89.95   13.95
  -1   2  15  327.19    7.63
   1  -2 -15  335.62   20.71
   1  -2 -15  339.41   18.65
   1  -2 -14  190.45   13.57
  -1   2  14  210.43    5.82
   1  -2 -14  194.90   15.71
   1  -2 -13  159.52   13.70
  -1   2  13  170.63    6.56
  -1   2  13  170.20    4.94
   1  -2 -13  155.45   11.72
  -1   2  12  295.50    6.05
   1  -2 -12  284.49   16.65
  -1   2  12  276.26    7.83
   1  -2 -12  282.65   14.04
  -1   2  11   58.02    3.47
   1  -2 -11   75.36    9.16
   1  -2 -11   73.54    7.68
  -1   2  11   70.52    2.82
   1  -2 -10  592.86    7.29
  -1   2  10  580.77    7.42
   1  -2 -10  602.42   17.20
   1  -2 -10  605.63   21.15
   1  -2  -9   12.35    4.94
  -1   2   9    6.90    0.88
   1  -2  -9    8.04    0.89
   1  -2  -9   13.28    4.53
  -1   2   8  391.45    5.15
   1  -2  -8  421.40   12.33
   1  -2  -8  425.34   15.73
   1  -2  -8  385.14    4.96
  -1   2   7   65.11    1.93
  -1   2   7   66.52    3.66
   1  -2  -7   77.25    7.08
   1  -2  -7   57.84    4.55
   1  -2  -7   69.44    1.86
  -1   2   6  714.89   13.07
   1  -2  -6  719.43   11.86
   1  -2  -6  693.87    5.42
  -1   2   6  740.75   10.48
  -1   2   6  691.10    5.64
  -1   2   5 3150.09   11.74
   1  -2  -5 3341.34   28.57
   1  -2  -5 3243.25   11.28
  -1   2   5 3273.92   19.83
  -1   2   5 3070.47   25.62
   1  -2  -5 3095.80   21.52
  -1   2   4 6018.26   33.74
   1  -2  -4 6426.51   37.05
  -1   2   3   40.81    1.74
  -1   2   3   38.06    2.75
  -1   2   3   39.05    1.87
   1  -2  -3   35.46    2.73
   1  -2  -3   37.24    1.55
   1  -2  -3   39.96    2.08
  -1   2   2  209.48    5.65
   1  -2  -2  201.86    4.67
  -1   2   2  204.91    4.27
   1  -2  -2  215.23    5.85
   1  -2  -2  217.39    4.11
   1  -2  -2  212.86    3.90
  -1   2   1  142.59    4.07
  -1   2   1  136.52    4.15
  -1   2   1  139.63    4.08
   1  -2  -1  148.96    3.91
   1  -2  -1  140.07    4.29
   1  -2  -1  147.75    4.47
   1  -2   0 4145.01   23.03
   1  -2   0 4170.69   26.85
   1  -2   0 4153.05   21.23
   1  -2   1  459.33    8.50
  -1   2  -1  441.22    9.35
  -1   2  -1  437.14    8.73
   1  -2   1  488.91   10.26
   1  -2   1  425.29    6.36
  -1   2  -1  435.20    5.84
  -1   2  -2  134.62    5.94
   1  -2   2  143.87    3.57
  -1   2  -2  145.55    2.99
   1  -2   2  149.08    5.30
  -1   2  -2  150.30    5.56
   1  -2   2  154.76    6.55
   1  -2   3   86.07    5.47
   1  -2   3   89.12    4.46
  -1   2  -3   85.35    5.27
  -1   2  -3   95.14    4.83
  -1   2  -4   91.41    6.03
  -1   2  -4   98.70    5.24
   1  -2   4   94.15    6.20
   1  -2   4  100.71    4.98
  -1   2  -5  366.85    7.17
   1  -2   5  371.19    7.16
  -1   2  -5  361.16   10.34
  -1   2  -5  356.14   12.40
  -1   2  -6  752.34   15.72
  -1   2  -6  697.34   12.31
   1  -2   6  749.50   10.81
  -1   2  -7  478.47   12.21
   1  -2   7  488.80    9.54
  -1   2  -7  446.91   15.73
  -1   2  -8  145.84    4.26
   1  -2   8  127.80    5.29
  -1   2  -8  129.58    7.49
  -1   2  -8  139.91    9.56
  -1   2  -9  337.76   12.76
  -1   2  -9  370.47    7.43
  -1   2  -9  363.26   15.82
   1  -2   9  369.04    9.20
  -1   2 -10   19.64    5.14
   1  -2  10   22.16    2.56
  -1   2 -10   17.67    4.19
  -1   2 -10   24.05    2.27
   1  -2  11   58.74    4.05
  -1   2 -11   53.27    7.61
  -1   2 -11   64.79    3.79
  -1   2 -11   58.89    6.96
  -1   2 -12   62.61    7.26
  -1   2 -12   80.01    4.46
  -1   2 -12   76.03    9.43
   1  -2  12   71.85    4.62
  -1   2 -13   -0.91    4.34
   1  -2  13    2.26    1.60
   1  -2  14    9.00    2.17
  -1   2 -14    7.13    5.44
  -1   2 -14    9.42    5.12
   1  -2  15   48.39    4.42
  -1   2 -15   53.66    9.02
  -1   2 -15   54.08    8.79
   1  -2  16    9.31    2.61
  -1   2 -16   19.81    6.97
  -1   2 -16    8.14    5.55
  -1   2 -17   14.86    6.46
  -1   2 -17   18.81    6.11
   1  -2  17   19.38    3.38
  -1   2 -18   -2.53    5.94
  -1   2 -18   -5.63    6.30
   1  -2  18   -1.30    1.98
  -1   2 -19   72.14   11.08
   1  -2  19   59.53    5.34
  -1   2 -20    8.35    5.78
  -1   2 -20   -2.30    6.42
   1  -2  20   -0.80    1.84
  -1   2 -21   69.94   12.50
   1  -2  21   64.75    5.77
  -1   2 -21   82.61   13.52
   1  -2  22   63.07    5.97
  -1   2 -22   63.74   12.13
  -1   2 -22   57.40   11.71
   1  -2  23    2.04    2.09
  -1   2 -23    2.88    6.51
  -1   2 -24   24.37    8.89
   1  -2  24   28.95    4.46
   1  -2  25   20.97    3.98
  -1   2 -25   11.06    8.50
  -1   2 -26   45.09   11.00
   1  -2  26   37.29    5.12
   1  -2  27   29.56    4.96
  -1   2 -27   42.45   12.42
   1  -2  28    4.43    3.06
  -1   2 -28    7.94    9.92
  -1   2 -29    5.51    9.73
  -1   2 -30   15.63    9.46
   1  -1 -31   -9.73   10.33
   1  -1 -30    0.93   13.22
   1  -1 -30   -3.06    7.97
   1  -1 -29   -1.05   14.03
   1  -1 -29   -3.77    9.72
   1  -1 -28   38.40   12.67
   1  -1 -28   39.44   15.53
   1  -1 -27   -6.90   12.57
   1  -1 -27   -0.38    7.54
   1  -1 -26   28.48   14.17
   1  -1 -26   23.41    9.41
   1  -1 -25    5.93    6.77
   1  -1 -25   15.63   10.58
  -1   1  24    9.57    2.53
   1  -1 -24    6.42   10.08
   1  -1 -24    4.69    6.79
  -1   1  23   45.51    4.33
   1  -1 -23   56.99   11.58
   1  -1 -23   42.80   13.29
   1  -1 -22   67.41   15.28
  -1   1  22   82.30    5.48
   1  -1 -22   74.22   12.77
   1  -1 -21   -1.84    6.33
  -1   1  21   -1.04    1.61
  -1   1  20  123.70    6.30
   1  -1 -20  117.48   13.93
  -1   1  19    3.11    1.54
   1  -1 -19    6.54    7.60
   1  -1 -19   -7.70    8.92
  -1   1  18   55.22    4.00
   1  -1 -18   42.38   11.97
   1  -1 -18   59.57   10.33
  -1   1  17   16.93    2.39
   1  -1 -17   13.78    9.28
   1  -1 -17   21.10    7.91
  -1   1  16    5.71    1.73
   1  -1 -16   10.05    8.84
   1  -1 -16    1.26    6.37
   1  -1 -15   43.47    8.35
  -1   1  15   42.43    3.25
   1  -1 -15   51.94   11.11
   1  -1 -14   57.42    9.68
  -1   1  14   73.20    3.96
   1  -1 -13  858.46   25.73
  -1   1  13  838.76   12.39
   1  -1 -12   -1.78    4.66
  -1   1  12    2.14    1.02
   1  -1 -12    4.57    6.62
   1  -1 -11   27.52    6.30
  -1   1  11   25.48    2.11
   1  -1 -11   23.17    6.80
   1  -1 -11   26.32    2.00
   1  -1 -10  287.87   15.33
   1  -1 -10  320.94    6.41
  -1   1  10  318.10    6.49
   1  -1 -10  328.39   14.02
   1  -1  -9  225.15   11.29
   1  -1  -9  266.52    5.46
   1  -1  -9  228.00   12.94
  -1   1   9  258.54    5.52
  -1   1   8  852.66    9.40
   1  -1  -8  888.33   19.41
   1  -1  -8  892.81   23.17
   1  -1  -8  845.73    9.19
  -1   1   7  261.13    4.78
   1  -1  -7  275.64    4.80
   1  -1  -7  276.00   10.10
   1  -1  -7  262.00   12.39
  -1   1   7  287.76    8.45
   1  -1  -6   11.04    1.23
   1  -1  -6    4.50    3.34
  -1   1   6    9.34    0.97
  -1   1   6    8.21    2.30
   1  -1  -6   12.15    4.17
   1  -1  -6    7.71    1.76
   1  -1  -5   70.48    2.14
  -1   1   5   67.55    3.82
  -1   1   5   68.41    2.13
   1  -1  -5   79.87    5.34
   1  -1  -5   63.47    6.82
   1  -1  -5   60.96    3.97
   1  -1  -4 5202.44   41.53
   1  -1  -4 5215.55   31.19
  -1   1   3 1744.92    9.46
   1  -1  -3 1598.76   11.51
   1  -1  -3 1698.11   16.50
   1  -1  -3 1611.48   21.42
  -1   1   3 1718.36   10.69
   1  -1  -3 1760.78    9.21
   1  -1  -2    5.00    0.61
  -1   1   2    3.45    0.49
   1  -1  -2    2.64    0.57
  -1   1   2    3.51    0.59
   1  -1  -2    1.34    2.14
   1  -1  -2    4.84    1.14
   1  -1  -1  301.64    4.38
  -1   1   1  306.85    4.59
   1  -1  -1  303.32    5.56
   1  -1   0   79.67    2.43
   1  -1   0   73.52    2.53
  -1   1   0   96.03    3.07
  -1   1   0   74.89    2.47
   1  -1   0   83.05    2.70
   1  -1   0   87.28    3.75
   1  -1   1   20.53    1.81
  -1   1  -1   27.77    2.11
   1  -1   1   25.36    1.73
  -1   1  -1   27.26    1.84
   1  -1   2  810.07   10.17
  -1   1  -2  754.82   10.30
   1  -1   2  721.15   11.83
  -1   1  -2  790.08   12.40
   1  -1   3 4969.77   34.34
  -1   1  -3 4992.41   35.15
  -1   1  -3 4927.09   28.85
   1  -1   4  819.53   15.70
  -1   1  -4  785.70   12.64
   1  -1   4  799.33   12.13
  -1   1  -4  821.56   16.27
  -1   1  -5 1446.63   14.52
  -1   1  -5 1497.54   18.62
  -1   1  -5 1568.97   24.30
   1  -1   5 1428.08   17.52
   1  -1   5 1629.62   23.65
  -1   1  -6   12.32    2.17
  -1   1  -6   15.05    1.23
   1  -1   6   14.48    2.10
  -1   1  -6   11.82    2.82
  -1   1  -6   16.22    3.71
  -1   1  -7   28.25    3.73
  -1   1  -7   23.51    1.80
  -1   1  -7   23.70    2.77
  -1   1  -7   23.41    4.32
  -1   1  -8  240.45    9.32
  -1   1  -8  276.27   12.94
  -1   1  -8  260.84    9.28
  -1   1  -8  266.44    6.20
  -1   1  -9    3.05    1.85
  -1   1  -9    0.21    3.28
  -1   1  -9    1.93    1.01
  -1   1  -9   -0.49    3.88
   1  -1  10  849.33   13.41
  -1   1 -10  899.12   13.47
  -1   1 -10  880.45   20.77
   1  -1  11  105.16    4.97
  -1   1 -11   91.35    4.65
  -1   1 -11   84.39    8.88
  -1   1 -11  100.69    8.50
  -1   1 -12   -0.99    4.72
   1  -1  12    0.75    1.13
  -1   1 -12    7.02    4.80
  -1   1 -13  205.88   14.06
  -1   1 -13  183.19   12.18
   1  -1  13  218.28    7.61
   1  -1  14   11.06    2.17
  -1   1 -14    1.96    5.50
  -1   1 -14    8.94    5.45
   1  -1  15   72.04    4.82
  -1   1 -15   67.96    9.73
  -1   1 -15   66.56    9.14
   1  -1  16  381.36   11.24
  -1   1 -16  377.35   21.78
  -1   1 -16  349.88   19.59
  -1   1 -17  337.13   19.97
   1  -1  17  398.15   11.92
  -1   1 -17  367.23   22.07
  -1   1 -18   54.23   10.83
   1  -1  18   39.32    4.06
  -1   1 -18   56.08    9.67
  -1   1 -19   24.62    8.55
  -1   1 -19   35.29    9.42
   1  -1  19   21.95    3.27
  -1   1 -20   49.61    9.69
  -1   1 -20   47.71    9.62
   1  -1  20   78.19    5.90
   1  -1  21  155.78    8.37
  -1   1 -21  138.16   16.17
  -1   1 -21  139.64   15.56
  -1   1 -22   23.41    9.37
  -1   1 -22    2.02    7.77
   1  -1  22   12.88    2.99
  -1   1 -23   -2.05    8.71
  -1   1 -23   -2.24    7.80
   1  -1  23   -0.59    1.94
   1  -1  24   15.10    3.31
  -1   1 -24    9.00    8.43
  -1   1 -24   16.98   10.11
   1  -1  25   37.69    4.86
  -1   1 -25   79.51   14.82
   1  -1  26   39.18    4.90
  -1   1 -26   40.84   11.69
   1  -1  27   -2.89    2.67
  -1   1 -27    5.45    8.48
   1  -1  28    0.19    2.52
  -1   1 -28   -4.13    9.00
  -1   1 -29   22.79   12.24
  -1   1 -30   53.99   14.46
   1   0 -31   -9.72   10.75
   1   0 -30    8.17    8.31
   1   0 -29   32.64   12.17
   1   0 -28   17.58   11.78
   1   0 -28    2.82    7.18
   1   0 -27   -4.75    8.47
   1   0 -27   12.32   11.85
   1   0 -26    0.64   11.85
   1   0 -26    4.45    7.07
   1   0 -25   -0.91    6.29
  -1   0  25   -3.35    2.79
   1   0 -25  -10.51   12.74
   1   0 -24   66.15   15.42
  -1   0  24   47.74    5.00
   1   0 -24   55.39   11.59
  -1   0  23    3.04    2.14
   1   0 -23    0.25    9.36
   1   0 -23   12.01    8.47
  -1   0  22   62.68    5.30
   1   0 -22   61.78   11.83
   1   0 -22   69.85   15.30
   1   0 -21    7.66    6.92
  -1   0  21    9.54    2.41
   1   0 -21   19.82   11.02
   1   0 -20    8.09    8.08
   1   0 -20    2.84    5.98
  -1   0  20    1.88    1.80
   1   0 -19   27.07    9.69
   1   0 -19   27.65    7.88
  -1   0  19   30.34    3.54
   1   0 -18    2.33    5.62
   1   0 -18    8.17    8.98
  -1   0  18   14.82    2.44
   1   0 -17  222.50   16.57
  -1   0  17  236.46    8.50
   1   0 -17  227.23   19.79
   1   0 -16   73.50   10.13
  -1   0  16   70.50    4.64
   1   0 -16   64.99   12.79
  -1   0  15  626.52   12.80
   1   0 -15  608.22   24.67
   1   0 -15  583.28   27.79
  -1   0  14  216.27    7.25
   1   0 -14  220.18   17.38
   1   0 -14  234.15   15.27
  -1   0  13    4.72    1.46
   1   0 -13    4.19    4.81
   1   0 -12   52.37    7.48
   1   0 -12   44.71    8.67
  -1   0  12   50.37    3.27
   1   0 -11 1402.28   35.53
   1   0 -11 1420.69   30.94
  -1   0  10   53.83    3.12
   1   0 -10   57.09    6.55
   1   0 -10   53.39    8.13
  -1   0   9  187.89    5.44
   1   0  -9  163.15   11.97
   1   0  -9  178.97   10.05
   1   0  -9  174.06    5.10
   1   0  -8   70.67    7.91
  -1   0   8   81.26    3.36
   1   0  -8   81.96    3.34
   1   0  -8   62.68    6.33
   1   0  -7  610.56    8.53
   1   0  -7  598.95   15.46
   1   0  -7  625.62   19.80
  -1   0   7  596.85    8.50
  -1   0   7  600.46   14.75
  -1   0   6  111.46    6.47
  -1   0   6  120.06    3.57
   1   0  -6  112.34    6.40
   1   0  -6  101.43    8.38
  -1   0   6  107.56    7.36
   1   0  -6  123.23    3.57
   1   0  -5  607.48   17.23
   1   0  -5  598.66    7.29
  -1   0   5  554.14   12.27
  -1   0   5  599.07   15.25
   1   0  -5  597.48   12.97
  -1   0   4  312.24    5.01
  -1   0   4  313.32   10.85
   1   0  -4  304.92    4.93
  -1   0   4  320.13    8.43
   1   0  -4  314.20   11.87
   1   0  -4  324.05    8.50
  -1   0   3 1315.37    9.55
  -1   0   3 1220.35   13.52
   1   0  -3 1334.53    9.41
   1   0  -3 1241.14   20.90
   1   0  -3 1148.26   13.23
  -1   0   3 1276.29   20.29
   1   0  -2  762.61    8.35
   1   0  -2  768.65   15.54
   1   0  -2  862.25    7.23
  -1   0   2  892.28    7.37
  -1   0   2  822.75   15.37
  -1   0   2  804.63    8.60
  -1   0   1   31.47    3.15
   1   0  -1   29.75    1.35
   1   0  -1   31.99    3.27
   1   0   0   81.79    4.13
   1   0   0   88.23    2.28
  -1   0   0   73.46    3.93
   1   0   1  250.83    3.81
  -1   0  -1  260.83    6.12
  -1   0  -1  235.80    4.13
   1   0   1  236.05    4.10
   1   0   2    5.54    1.03
   1   0   2   12.11    2.15
  -1   0  -2    7.03    1.21
  -1   0  -3 1635.63   13.57
  -1   0  -3 1554.29   17.34
   1   0   3 1622.05   10.82
   1   0   3 1595.44   13.00
  -1   0  -3 1545.90   11.51
   1   0   4    0.25    0.54
   1   0   4    1.25    0.79
  -1   0  -4    2.09    0.99
  -1   0  -4   -0.46    3.01
   1   0   4   -1.78    2.80
  -1   0  -4    0.99    0.58
  -1   0  -5   33.23    5.34
   1   0   5   24.64    2.04
  -1   0  -5   26.25    2.29
  -1   0  -5   25.85    1.78
   1   0   5   28.90    4.81
   1   0   5   23.18    1.66
  -1   0  -6 1097.91   14.81
   1   0   6 1274.28   14.91
   1   0   6 1234.24   19.82
  -1   0  -6 1090.50   21.08
   1   0   6 1263.34   12.43
  -1   0  -6 1304.45   13.02
  -1   0  -7   15.14    1.71
  -1   0  -7   14.60    2.06
   1   0   7   13.70    1.62
   1   0   7   10.89    1.70
  -1   0  -8  356.14    8.03
   1   0   8  341.88    7.52
  -1   0  -8  369.94    9.94
   1   0   8  377.48    9.34
  -1   0  -8  348.14   14.32
  -1   0  -9  744.28   12.48
  -1   0  -9  716.44   20.95
  -1   0  -9  732.46   14.71
  -1   0  -9  755.07   16.39
  -1   0 -10  343.73   10.61
  -1   0 -10  334.69   15.61
  -1   0 -10  347.67    9.01
  -1   0 -10  332.82   12.29
   1   0  11 1175.64   15.07
  -1   0 -11 1210.89   29.75
  -1   0 -11 1199.96   24.46
  -1   0 -12 1068.00   29.47
  -1   0 -12 1031.21   24.42
   1   0  12 1027.62   14.69
  -1   0 -13  646.08   20.88
   1   0  13  584.77   11.60
  -1   0 -13  633.24   23.75
  -1   0 -14  108.60   10.47
  -1   0 -14  110.97   12.16
   1   0  14  114.53    5.36
  -1   0 -15  130.82   11.68
  -1   0 -15  138.61   13.65
   1   0  15  155.15    6.56
  -1   0 -16   11.04    7.61
  -1   0 -16   14.56    8.05
   1   0  16    2.90    1.67
   1   0  17    4.47    1.82
  -1   0 -17   10.96    7.97
  -1   0 -17    3.11    7.17
   1   0  18  184.84    7.97
  -1   0 -18  211.08   18.16
  -1   0 -18  170.95   15.86
  -1   0 -19    8.39    7.85
  -1   0 -19    8.05    8.32
   1   0  19   12.38    2.52
   1   0  20  113.01    6.67
  -1   0 -20  110.06   13.78
  -1   0 -20  112.95   13.84
   1   0  21   48.84    4.52
  -1   0 -21   34.24    9.98
  -1   0 -22    6.56    9.42
   1   0  22    9.69    2.64
  -1   0 -22    3.25    7.02
  -1   0 -23   15.33    8.09
  -1   0 -23   19.29    8.89
   1   0  23   17.55    3.16
   1   0  24   43.49    4.89
  -1   0 -24   30.35   10.61
  -1   0 -24   57.35   13.16
  -1   0 -25    4.68    8.42
  -1   0 -25   12.35    8.91
   1   0  25    8.36    2.78
   1   0  26   27.30    4.17
  -1   0 -26    8.83    8.50
  -1   0 -27    1.86    8.84
  -1   0 -28   25.32   11.22
  -1   0 -29   41.22   12.60
  -1   0 -30   -3.17    9.38
  -1   0 -31    4.95    8.36
   1   1 -30    4.23    7.47
   1   1 -29   24.88   11.04
   1   1 -28   44.14   13.11
   1   1 -27   -7.11    8.05
   1   1 -27    4.32   10.23
   1   1 -26   31.52   13.18
  -1  -1  26   48.33    5.69
  -1  -1  25    3.34    2.46
   1   1 -25   -1.02   10.24
   1   1 -25    2.57    6.35
  -1  -1  24   71.18    6.20
   1   1 -24   63.00   12.79
   1   1 -24   68.57   15.47
  -1  -1  23   67.89    5.97
   1   1 -23   93.53   17.75
   1   1 -23   77.03   12.76
   1   1 -22  167.84   17.10
   1   1 -22  124.56   18.15
  -1  -1  22  151.48    8.37
   1   1 -21    0.05    8.60
   1   1 -21   12.85    7.12
  -1  -1  21   10.19    2.73
  -1  -1  20   87.58    6.14
   1   1 -20   89.72   15.31
   1   1 -20   70.93   10.79
   1   1 -19   39.83    9.18
   1   1 -19   46.60   11.76
  -1  -1  19   42.40    4.29
  -1  -1  18  471.51   13.01
   1   1 -18  449.40   27.70
   1   1 -18  444.80   23.75
   1   1 -17  153.91   16.37
  -1  -1  17  171.19    7.74
   1   1 -17  174.09   15.33
   1   1 -16  111.92   12.09
  -1  -1  16  110.34    6.05
   1   1 -16  109.36   14.29
  -1  -1  15   40.74    3.68
   1   1 -15   27.52   10.29
   1   1 -15   41.67    7.90
  -1  -1  14  295.41    9.09
   1   1 -14  274.61   16.77
   1   1 -14  256.88   18.25
   1   1 -13   66.46    9.76
   1   1 -13   64.07    8.38
  -1  -1  13   66.97    4.28
   1   1 -12  199.67   15.38
  -1  -1  12  223.27    7.36
   1   1 -12  233.96   13.75
  -1  -1  11  141.25    5.67
   1   1 -11  142.23   12.66
   1   1 -11  150.09   10.85
  -1  -1  10   26.77    2.47
   1   1 -10   32.71    7.52
   1   1 -10   26.26    5.16
   1   1  -9   50.42    6.01
  -1  -1   9   58.62    3.40
   1   1  -9   47.01    7.76
  -1  -1   8   21.74    2.05
   1   1  -8   22.24    4.27
   1   1  -8   28.10    6.13
   1   1  -7   26.55    4.93
  -1  -1   7   36.06    2.46
  -1  -1   7   41.77    6.03
   1   1  -7   29.56    4.20
   1   1  -7   33.46    2.42
   1   1  -6  231.44   12.32
   1   1  -6  238.08    5.68
   1   1  -6  206.26    9.04
  -1  -1   6  223.84   11.19
  -1  -1   6  237.24    5.77
  -1  -1   6  210.01    9.13
   1   1  -5 1041.13   18.43
   1   1  -5 1121.06   11.61
  -1  -1   5 1122.63   11.84
  -1  -1   5 1097.06   18.98
  -1  -1   5 1077.38   22.86
  -1  -1   4  544.42   12.13
   1   1  -4  513.44    7.42
   1   1  -4  459.23   11.08
  -1  -1   4  524.98   15.87
  -1  -1   4  529.40    7.59
   1   1  -4  482.74   15.82
   1   1  -3  632.61    7.82
  -1  -1   3  666.63   12.01
  -1  -1   3  631.72   16.23
   1   1  -3  658.56   11.55
   1   1  -3  675.49   17.26
  -1  -1   2  256.54   10.01
   1   1  -2  235.09    4.50
  -1  -1   2  244.17    4.52
   1   1  -2  269.50   10.01
  -1  -1   2  268.47    6.63
   1   1  -2  258.39    6.27
  -1  -1   1  286.54    4.68
   1   1  -1  291.66    4.68
  -1  -1   1  316.83    6.09
   1   1  -1  278.33    5.54
  -1  -1   1  303.46    9.95
   1   1  -1  322.18    9.90
  -1  -1   0  648.80   12.88
   1   1   0  629.26    7.12
  -1  -1   0  607.85    6.45
  -1  -1   0  588.96    7.14
   1   1   0  644.67   12.45
   1   1   0  655.95    6.70
   1   1   1 1757.74   18.35
  -1  -1  -1 1753.86   18.91
  -1  -1  -2  514.47    9.46
  -1  -1  -2  495.17    5.85
   1   1   2  513.54    5.87
   1   1   2  502.54    6.27
   1   1   2  535.64    9.22
  -1  -1  -2  543.14    6.65
  -1  -1  -3  234.66    4.26
   1   1   3  228.63    5.03
   1   1   3  256.53    4.34
  -1  -1  -3  295.23    6.00
  -1  -1  -3  273.77    6.67
   1   1   3  268.54    6.36
   1   1   4 1277.16   13.53
   1   1   4 1178.00   13.32
  -1  -1  -4 1230.08   10.77
  -1  -1  -4 1214.06   14.26
  -1  -1  -4 1237.53   14.27
   1   1   4 1256.62   10.45
   1   1   5 3457.25   19.08
   1   1   5 3485.74   23.34
  -1  -1  -5 3491.50   24.82
   1   1   6 1376.67   17.56
  -1  -1  -6 1340.41   13.94
   1   1   6 1315.73   12.90
  -1  -1  -6 1326.38   16.20
   1   1   6 1374.82   15.38
  -1  -1  -6 1354.85   19.94
   1   1   7   35.55    2.33
  -1  -1  -7   28.27    2.36
  -1  -1  -7   27.19    2.52
  -1  -1  -7   30.12    5.27
   1   1   7   29.16    2.52
   1   1   8  104.76    4.74
  -1  -1  -8  104.67    4.69
   1   1   8  116.84    4.48
  -1  -1  -8  109.31    5.04
  -1  -1  -8   82.42    7.35
  -1  -1  -9  194.74   10.66
   1   1   9  201.59    6.26
   1   1   9  192.50    6.82
  -1  -1  -9  184.76    6.64
  -1  -1  -9  185.37    6.97
   1   1  10   76.06    4.40
   1   1  10   65.26    4.40
  -1  -1 -10   71.82    4.74
  -1  -1 -11  122.98    6.09
   1   1  11  124.92    5.96
  -1  -1 -11  142.67   11.32
   1   1  12  180.79    5.74
   1   1  12  172.02    7.21
  -1  -1 -12  192.41   13.39
  -1  -1 -13   12.52    5.17
   1   1  13   17.37    2.09
  -1  -1 -13   21.51    7.76
  -1  -1 -14  286.96   14.91
  -1  -1 -14  280.22   17.41
   1   1  14  277.60    7.72
   1   1  15   81.15    4.52
  -1  -1 -15   69.47   10.35
  -1  -1 -15   94.76   10.99
   1   1  16   73.82    4.45
  -1  -1 -16   69.75   10.89
  -1  -1 -16   82.17   10.40
  -1  -1 -17  102.72   12.64
   1   1  17  105.19    5.44
  -1  -1 -17   88.88   11.48
  -1  -1 -18    5.91    7.68
   1   1  18    3.21    1.54
  -1  -1 -18    0.58    7.39
  -1  -1 -19   99.55   14.55
   1   1  19   97.54    5.64
  -1  -1 -19  115.22   14.01
   1   1  20   29.27    3.33
  -1  -1 -20   31.71    9.13
  -1  -1 -20   19.86    9.25
  -1  -1 -21   10.52    8.26
  -1  -1 -21    3.82    8.06
   1   1  21    1.33    1.62
  -1  -1 -22   10.77    7.99
   1   1  22    9.14    2.47
  -1  -1 -22   16.87    9.55
  -1  -1 -23   35.26   11.12
   1   1  23   15.79    2.91
  -1  -1 -23   36.43   10.60
  -1  -1 -24  107.87   15.95
  -1  -1 -24  109.22   16.24
   1   1  24  149.10    7.92
   1   1  25    0.68    1.86
  -1  -1 -25    8.12    9.55
  -1  -1 -25   -7.19    9.55
  -1  -1 -26   -2.14    9.97
  -1  -1 -26    0.16    9.58
  -1  -1 -27   13.46   11.52
  -1  -1 -27   -3.74   11.08
  -1  -1 -28   18.43    9.99
  -1  -1 -29    4.17    9.44
  -1  -1 -30    8.25    8.57
  -1  -1 -31  -15.76   10.62
   1   2 -30    0.35    8.33
   1   2 -29    0.93    6.80
   1   2 -28    3.06    8.69
   1   2 -27   28.24    9.53
  -1  -2  27   34.77    5.07
   1   2 -26   32.49    9.88
  -1  -2  26   28.64    4.97
   1   2 -25   13.49    8.43
   1   2 -25   -4.08    8.88
  -1  -2  25    4.69    2.97
  -1  -2  24   21.21    3.91
   1   2 -24   13.77   11.70
   1   2 -24   17.59    7.48
  -1  -2  23    8.76    3.21
   1   2 -23    3.23    5.90
   1   2 -23    4.75    9.42
   1   2 -22   78.69   12.38
   1   2 -22   87.51   15.04
  -1  -2  22   80.75    6.67
  -1  -2  21   83.48    6.66
   1   2 -21   71.73   11.66
   1   2 -21   91.96   15.72
  -1  -2  20   54.69    5.23
   1   2 -20   68.09   11.10
  -1  -2  19    7.29    2.62
   1   2 -19    1.43    6.87
   1   2 -19    3.71    5.77
   1   2 -18   44.75    8.69
   1   2 -18   50.36   11.19
  -1  -2  18   50.32    4.70
  -1  -2  17   17.35    3.13
   1   2 -17    7.44    5.30
   1   2 -16  130.45   14.80
  -1  -2  16  135.35    7.09
   1   2 -16  128.56   12.83
   1   2 -15   20.75    7.88
   1   2 -15   33.77    7.57
  -1  -2  15   34.70    3.68
  -1  -2  14  132.98    6.56
   1   2 -14  123.43   11.85
   1   2 -14  103.24   12.59
   1   2 -13   40.55    7.36
  -1  -2  13   35.95    3.51
   1   2 -13   43.89    9.20
   1   2 -12   86.03    9.13
   1   2 -12   86.98   10.99
  -1  -2  12   97.39    5.26
   1   2 -11  729.86   27.72
   1   2 -11  759.23   23.99
  -1  -2  11  724.11   13.63
   1   2 -10  158.18   12.54
  -1  -2  10  164.48    6.31
   1   2 -10  171.82   11.20
   1   2  -9    5.97    4.01
   1   2  -9    8.30    3.58
  -1  -2   9    7.36    1.68
  -1  -2   8   60.58    3.67
   1   2  -8   55.09    7.83
   1   2  -8   48.27    5.74
   1   2  -7  446.71   15.02
  -1  -2   7  437.57    9.06
   1   2  -7  449.35   18.90
  -1  -2   6 1312.81   27.96
  -1  -2   6 1211.99   14.37
   1   2  -6 1269.76   29.10
   1   2  -6 1197.15   22.82
  -1  -2   5 1501.68   15.30
   1   2  -5 1575.92   30.21
   1   2  -5 1545.92   24.10
  -1  -2   5 1509.92   24.69
   1   2  -4  123.71    6.39
  -1  -2   4  118.50    6.68
  -1  -2   4  124.21    4.23
   1   2  -4  118.81    8.09
  -1  -2   4  109.70    8.45
   1   2  -4  119.47    4.11
  -1  -2   3   13.76    1.62
   1   2  -3   11.45    2.98
   1   2  -3   14.80    2.57
  -1  -2   3   15.09    2.80
   1   2  -3   11.53    1.39
  -1  -2   3   12.22    3.54
   1   2  -2 4327.32   41.23
   1   2  -2 4368.04   31.45
   1   2  -1 1912.40   25.34
  -1  -2   1 1844.24   26.37
   1   2  -1 1859.31   18.61
  -1  -2   1 1938.50   13.99
  -1  -2   1 1823.07   19.33
   1   2  -1 1999.11   14.39
   1   2   0   18.36    1.42
  -1  -2   0   17.88    1.33
   1   2   0   18.50    1.86
  -1  -2   0   18.33    1.90
   1   2   0   16.58    2.60
  -1  -2   0   20.75    2.94
   1   2   1  881.51    8.43
  -1  -2  -1  811.76   10.75
   1   2   1  815.92   14.34
  -1  -2  -1  847.79   15.76
  -1  -2  -1  851.88    8.34
  -1  -2  -2  536.92    6.29
   1   2   2  467.25    6.91
  -1  -2  -2  568.86   12.06
  -1  -2  -2  531.01    7.26
   1   2   2  505.65    6.16
   1   2   2  503.17   10.84
  -1  -2  -3 2876.40   14.35
  -1  -2  -3 2628.88   25.53
  -1  -2  -3 2773.44   18.33
   1   2   3 3016.12   14.47
   1   2   3 2689.71   24.44
   1   2   3 2825.78   17.80
   1   2   4 1581.27   10.60
  -1  -2  -4 1601.14   11.11
  -1  -2  -4 1560.00   15.19
  -1  -2  -4 1559.74   19.95
   1   2   4 1531.43   18.27
   1   2   4 1523.81   14.28
   1   2   5  333.21    5.20
  -1  -2  -5  357.77    8.42
   1   2   5  368.79    7.79
  -1  -2  -5  330.07    5.38
  -1  -2  -5  353.60    9.61
   1   2   5  374.00    9.22
  -1  -2  -6   32.45    1.97
   1   2   6   34.48    2.95
   1   2   6   31.82    1.75
  -1  -2  -6   31.45    3.74
   1   2   6   33.02    2.88
  -1  -2  -6   32.06    3.16
  -1  -2  -7    5.86    1.11
  -1  -2  -7    6.24    1.73
   1   2   7    5.14    1.51
  -1  -2  -7    5.41    2.91
   1   2   7    6.82    1.00
  -1  -2  -8  922.11   17.88
  -1  -2  -8  863.19   11.50
   1   2   8  850.69   10.18
   1   2   8  930.99   15.52
   1   2   9  186.34    7.40
  -1  -2  -9  198.77    9.88
  -1  -2  -9  211.91    6.22
   1   2   9  216.22    5.57
   1   2  10 1730.19   16.72
  -1  -2 -10 1705.58   29.48
  -1  -2 -10 1718.07   19.14
   1   2  11  524.84    9.85
  -1  -2 -11  549.89   11.46
  -1  -2 -11  494.98   17.98
   1   2  11  514.01   13.07
  -1  -2 -12  347.10    9.56
   1   2  12  328.72   10.75
   1   2  12  354.23    8.62
  -1  -2 -12  351.14   15.93
   1   2  13  136.84    4.75
  -1  -2 -13  121.00   11.21
   1   2  13  141.63    7.27
  -1  -2 -14  178.52   14.41
   1   2  14  187.27    8.57
   1   2  14  204.61    6.09
  -1  -2 -15  261.48   17.05
   1   2  15  302.09   11.07
   1   2  15  287.71    7.52
   1   2  16  123.28    5.22
  -1  -2 -16  139.13   12.88
  -1  -2 -16  141.26   14.66
  -1  -2 -17   71.54   10.59
   1   2  17   69.95    4.13
  -1  -2 -17   80.80   13.05
  -1  -2 -18   10.61    9.26
  -1  -2 -18    3.59    8.24
   1   2  18    9.27    1.95
   1   2  19  225.24    7.77
  -1  -2 -19  225.56   18.67
  -1  -2 -20   69.22   12.66
   1   2  20   59.59    4.23
  -1  -2 -20   39.49    9.60
  -1  -2 -21   35.13   10.46
   1   2  21   44.94    3.93
  -1  -2 -21   30.15    9.69
   1   2  22    2.88    1.66
  -1  -2 -22    4.18    8.39
  -1  -2 -22    7.05    9.57
   1   2  23    0.36    1.48
  -1  -2 -23   -5.09    8.34
  -1  -2 -23    6.83    9.85
   1   2  24   17.79    2.94
  -1  -2 -24    9.87   10.78
  -1  -2 -24    8.33    7.98
  -1  -2 -25    5.73    8.20
  -1  -2 -25   -8.52   10.68
  -1  -2 -26   23.61   11.10
  -1  -2 -26   18.20   13.19
  -1  -2 -27   -4.95    9.84
  -1  -2 -27   11.14   12.41
  -1  -2 -28   28.20   13.58
  -1  -2 -28   15.54    8.81
  -1  -2 -29   12.56   10.05
  -1  -2 -30   -3.26   10.32
  -1  -2 -31   13.80   11.34
   1   3 -29   13.95    9.64
   1   3 -28    7.09    8.20
  -1  -3  28    5.86    3.38
   1   3 -27   20.37   10.26
  -1  -3  27   18.66    4.24
   1   3 -26    4.55    7.77
  -1  -3  26   -1.21    2.61
  -1  -3  25    8.66    3.27
   1   3 -25    8.92    6.87
   1   3 -24   22.10    8.97
   1   3 -24   34.66   11.78
  -1  -3  24   20.09    3.90
  -1  -3  23   -0.76    2.70
   1   3 -23    4.53    8.17
   1   3 -23    3.83    6.17
   1   3 -22   10.63    7.13
  -1  -3  22    5.53    2.57
   1   3 -22   12.34    7.98
   1   3 -21   22.05   10.05
   1   3 -21   15.65    6.15
  -1  -3  21   22.05    4.08
   1   3 -20   19.23    8.97
   1   3 -20   17.17    7.30
  -1  -3  20   22.45    3.80
   1   3 -19   21.97    8.41
   1   3 -19   28.76    8.17
  -1  -3  19   29.18    4.08
  -1  -3  18    0.56    1.92
   1   3 -18   -2.84    7.22
   1   3 -18   -6.70    5.80
   1   3 -17   52.16   10.22
   1   3 -17   50.66    9.10
  -1  -3  17   49.92    4.91
   1   3 -16    3.73    6.34
  -1  -3  16    8.32    2.34
   1   3 -16    6.18    4.32
   1   3 -15   82.48   12.49
  -1  -3  15   78.99    5.75
   1   3 -15   60.47    8.84
   1   3 -14   16.93    7.84
   1   3 -14    7.75    4.84
  -1  -3  14    8.36    2.25
  -1  -3  13   10.07    2.19
   1   3 -13    6.65    3.67
   1   3 -13   15.34    6.77
   1   3 -12    7.09    6.19
  -1  -3  12   14.42    2.45
   1   3 -12   18.42    5.37
   1   3 -11  161.15   13.49
   1   3 -11  160.20   11.69
  -1  -3  11  185.74    7.44
   1   3 -10  350.60   16.08
  -1  -3  10  371.64   10.13
   1   3 -10  343.01   18.56
  -1  -3   9  181.00    6.85
   1   3  -9  183.58   11.42
   1   3  -9  167.74   12.65
  -1  -3   8  140.71    5.90
   1   3  -8  128.90    9.10
   1   3  -8  126.14   10.62
  -1  -3   7  315.36    8.40
   1   3  -7  300.80   13.00
   1   3  -7  308.61   15.30
  -1  -3   6  177.90    6.06
   1   3  -6  186.71   11.43
   1   3  -6  165.62    9.22
  -1  -3   5  267.91   13.60
  -1  -3   5  315.81    7.72
   1   3  -5  306.64   11.69
   1   3  -5  285.75   13.33
  -1  -3   4  207.59   11.39
  -1  -3   4  216.12    6.23
   1   3  -4  217.61    9.32
   1   3  -4  232.85   11.21
   1   3  -3 1444.22   26.15
  -1  -3   3 1392.73   14.98
  -1  -3   3 1389.73   27.79
   1   3  -3 1376.68   21.69
  -1  -3   2  498.61   12.92
  -1  -3   2  425.01    7.96
   1   3  -2  455.59   14.03
   1   3  -2  486.35   11.95
  -1  -3   2  458.35   15.32
   1   3  -2  471.64    8.30
   1   3  -1 1675.11   20.87
   1   3  -1 1861.14   15.72
  -1  -3   1 1838.63   28.91
  -1  -3   1 1701.74   22.61
  -1  -3   1 1904.90   15.87
   1   3  -1 1921.54   26.90
  -1  -3   0   29.11    3.70
   1   3   0   26.87    1.90
  -1  -3   0   21.22    2.53
  -1  -3   0   27.96    1.94
   1   3   0   28.90    3.46
   1   3   0   24.28    2.61
  -1  -3  -1   47.04    4.31
   1   3   1   49.89    2.39
   1   3   1   50.69    4.12
   1   3   1   49.40    3.32
  -1  -3  -1   45.75    3.40
  -1  -3  -1   54.01    2.47
   1   3   2   63.21    2.52
  -1  -3  -2   63.50    4.83
  -1  -3  -2   62.91    2.58
  -1  -3  -2   63.20    3.23
  -1  -3  -2   56.05    3.43
   1   3   2   56.53    4.43
  -1  -3  -3  605.72    7.38
   1   3   3  586.97    7.12
   1   3   3  598.93   13.32
   1   3   3  579.54    9.04
  -1  -3  -3  592.18   14.02
  -1  -3  -3  611.14    9.41
   1   3   4   -1.67    1.79
  -1  -3  -4    1.38    1.37
   1   3   4    0.77    0.97
   1   3   4    0.06    0.59
  -1  -3  -4    0.13    0.60
  -1  -3  -5   92.29    4.45
   1   3   5   93.99    2.69
   1   3   5   87.35    5.21
  -1  -3  -5   94.72    2.86
  -1  -3  -6  139.61    3.48
  -1  -3  -6  139.52    5.83
   1   3   6  145.10    3.30
   1   3   6  137.41    6.61
  -1  -3  -7   98.06    3.14
   1   3   7   96.37    5.66
  -1  -3  -7  103.05    5.71
   1   3   7  100.58    2.88
  -1  -3  -8   74.34    5.53
  -1  -3  -8   75.83    2.94
   1   3   8   72.78    2.59
   1   3   8   69.87    4.95
   1   3   9   53.61    2.42
  -1  -3  -9   56.22    2.80
   1   3   9   51.73    4.44
  -1  -3  -9   52.82    5.39
  -1  -3 -10 1300.18   23.46
   1   3  10 1254.57   12.04
  -1  -3 -10 1226.82   13.92
   1   3  10 1195.00   20.89
  -1  -3 -11  214.82   11.08
   1   3  11  196.52    8.82
  -1  -3 -11  213.81    6.32
   1   3  11  220.59    5.41
   1   3  12    1.53    0.92
  -1  -3 -12    1.10    0.99
   1   3  12    3.21    2.01
  -1  -3 -12    0.75    5.21
   1   3  13  356.74    7.80
   1   3  13  327.51   11.84
  -1  -3 -13  341.38   16.34
   1   3  14   19.23    2.06
  -1  -3 -14   21.25    8.15
   1   3  14   15.80    1.61
   1   3  14   14.47    2.95
   1   3  15  341.84    7.34
  -1  -3 -15  334.99   18.31
   1   3  15  333.53   12.55
  -1  -3 -16    7.92    8.03
   1   3  16    0.71    1.02
   1   3  16    4.65    2.59
  -1  -3 -17   90.83   12.30
   1   3  17  104.91    4.55
   1   3  17  116.17    7.77
   1   3  18   73.59    4.06
  -1  -3 -18   70.78   10.95
  -1  -3 -18   61.10   11.60
   1   3  19   48.16    3.41
  -1  -3 -19   56.47   10.36
  -1  -3 -19   49.21   11.84
  -1  -3 -20    4.67    8.36
   1   3  20    7.03    1.56
   1   3  21    6.10    1.68
  -1  -3 -21   22.41   10.75
  -1  -3 -21    9.10    9.27
  -1  -3 -22  112.47   16.17
  -1  -3 -22  139.56   16.12
   1   3  22  132.14    6.03
  -1  -3 -23  166.81   19.19
  -1  -3 -23  144.31   18.31
  -1  -3 -24   22.84    9.54
  -1  -3 -24   41.61   13.05
  -1  -3 -25   50.16   12.60
  -1  -3 -25   35.84   12.14
  -1  -3 -26   29.39   12.04
  -1  -3 -26   16.14   12.51
  -1  -3 -27   37.03   13.88
  -1  -3 -27   32.44   12.00
  -1  -3 -28   11.51   11.04
  -1  -3 -28    8.54   12.79
  -1  -3 -29   15.36   10.32
  -1  -3 -29    1.93   12.26
  -1  -3 -30   15.90   11.07
  -1  -3 -31   33.90   13.48
  -1  -4  29    3.09    3.40
   1   4 -28  -14.07    8.57
  -1  -4  28    3.19    3.28
  -1  -4  27    4.76    3.31
   1   4 -27    5.59    7.86
   1   4 -26    5.10    6.93
  -1  -4  26    0.57    3.04
  -1  -4  25    0.17    3.31
   1   4 -25    4.05    6.94
   1   4 -24   10.36    7.27
  -1  -4  24    0.15    2.71
  -1  -4  23   15.98    4.04
   1   4 -23   10.05    7.66
   1   4 -22   57.09   11.03
   1   4 -22   44.00   11.54
  -1  -4  22   54.89    6.22
  -1  -4  21   23.72    4.35
   1   4 -21   16.83    6.35
   1   4 -21   14.77    8.69
   1   4 -20    4.09    4.91
  -1  -4  20    5.39    2.42
   1   4 -20   13.14    7.76
   1   4 -19   89.22   13.76
   1   4 -19   58.22   10.09
  -1  -4  19   77.30    6.51
   1   4 -18   -2.13    5.00
  -1  -4  18    4.63    2.02
   1   4 -18   -4.98    6.08
  -1  -4  17   39.18    4.63
   1   4 -17   35.79    7.35
   1   4 -17   44.18    9.27
   1   4 -16  308.07   19.44
  -1  -4  16  301.00   11.60
   1   4 -16  302.27   21.61
   1   4 -15    5.77    4.79
  -1  -4  15   16.29    3.10
   1   4 -15   12.29    5.11
   1   4 -14  395.98   20.63
   1   4 -14  380.59   22.41
  -1  -4  14  416.98   12.86
  -1  -4  13  135.44    7.21
   1   4 -13  122.83   11.57
   1   4 -13  114.65   12.40
   1   4 -12   55.02    7.82
  -1  -4  12   48.22    4.40
   1   4 -12   49.58    8.43
   1   4 -11  154.82   13.27
  -1  -4  11  144.78    7.05
   1   4 -11  151.17   11.60
   1   4 -10  171.87   11.91
   1   4 -10  159.38   12.80
  -1  -4  10  180.77    7.57
   1   4  -9   89.86    8.42
   1   4  -9  105.95   10.00
  -1  -4   9  101.97    5.56
   1   4  -8   13.22    3.80
  -1  -4   8   17.72    2.55
   1   4  -8   15.06    4.56
   1   4  -7  147.76   10.98
  -1  -4   7  138.66    6.12
   1   4  -7  150.66    9.58
  -1  -4   6  141.05    5.89
   1   4  -6  155.52   10.88
   1   4  -6  142.35    9.03
   1   4  -5    0.36    2.13
  -1  -4   5    0.13    1.13
   1   4  -5    1.17    2.75
  -1  -4   4  330.91    8.35
   1   4  -4  321.97   13.73
   1   4  -4  316.75   12.17
   1   4  -3   58.51    5.06
   1   4  -3   48.57    5.29
  -1  -4   3   57.56    3.52
  -1  -4   2   53.94    3.24
   1   4  -2   49.82    5.10
   1   4  -2   47.27    4.41
   1   4  -1   66.44    5.50
  -1  -4   1   68.82    3.45
   1   4  -1   60.54    4.84
   1   4   0   13.71    2.39
   1   4   0   11.20    2.80
  -1  -4   0   11.94    1.53
   1   4   0   10.36    1.43
   1   4   1   26.77    1.97
  -1  -4  -1   29.59    2.14
   1   4   1   23.82    2.92
   1   4   1   22.82    3.34
  -1  -4  -2   50.27    2.57
   1   4   2   53.56    4.68
   1   4   2   52.19    2.55
   1   4   3   35.28    2.05
  -1  -4  -3   34.64    2.74
  -1  -4  -3   33.12    2.04
   1   4   3   25.05    3.40
   1   4   4   26.17    3.32
   1   4   4   27.88    1.75
  -1  -4  -4   28.45    2.58
  -1  -4  -4   26.47    1.76
   1   4   5 1215.13   21.21
   1   4   5 1169.73   10.46
  -1  -4  -5 1137.68   15.56
  -1  -4  -5 1171.18   10.71
   1   4   6  989.23    9.08
  -1  -4  -6  934.87    9.21
   1   4   6  931.95   18.70
  -1  -4  -6  961.75   15.27
   1   4   7   44.65    4.31
   1   4   7   40.41    1.86
  -1  -4  -7   39.43    3.83
  -1  -4  -7   40.83    2.00
   1   4   8  350.33    5.15
   1   4   8  357.29   11.79
  -1  -4  -8  362.95   10.62
  -1  -4  -8  373.68    5.80
  -1  -4  -9   21.57    3.79
  -1  -4  -9   23.52    1.61
   1   4   9   24.18    1.45
   1   4   9   20.35    2.99
   1   4  10 1462.23   10.93
  -1  -4 -10 1440.34   24.09
   1   4  10 1487.00   24.92
  -1  -4 -11   19.96    4.84
   1   4  11   15.49    1.30
  -1  -4 -11   16.92    1.66
   1   4  11   16.50    3.14
   1   4  12    1.11    1.99
  -1  -4 -12    3.75    1.18
   1   4  12    3.34    0.90
  -1  -4 -12    2.66    4.91
   1   4  13   46.62    5.11
  -1  -4 -13   44.32    7.42
   1   4  13   36.51    2.21
   1   4  14 1087.47   10.86
  -1  -4 -14 1052.08   27.68
   1   4  14 1104.20   11.97
   1   4  14 1100.77   23.74
   1   4  15   15.54    3.57
   1   4  15    7.41    1.37
  -1  -4 -15    9.86    7.59
   1   4  15   10.33    1.27
   1   4  16  268.50   12.33
  -1  -4 -16  262.71   16.99
   1   4  16  269.43    6.04
   1   4  16  271.89    6.60
   1   4  17   18.70    1.82
   1   4  17   14.58    3.69
  -1  -4 -17   22.25   10.00
   1   4  18   97.37    7.86
   1   4  18  105.94    4.13
  -1  -4 -18  118.75   13.82
  -1  -4 -19   -3.26    9.12
   1   4  19    0.81    0.89
   1   4  19    1.08    2.76
  -1  -4 -20   10.46    7.37
  -1  -4 -20   11.87    8.88
   1   4  20   16.37    1.99
  -1  -4 -21   75.70   12.81
  -1  -4 -21   65.32   12.79
  -1  -4 -22   10.63    9.59
  -1  -4 -22    0.29    9.22
  -1  -4 -23    8.93   11.67
  -1  -4 -23   25.51   11.38
  -1  -4 -24   -3.79    8.94
  -1  -4 -24    7.24   10.22
  -1  -4 -25   -4.35    9.81
  -1  -4 -25    8.32    9.45
  -1  -4 -26   78.37   15.46
  -1  -4 -26   79.31   16.38
  -1  -4 -27    4.03   13.35
  -1  -4 -27   -7.69   10.65
  -1  -4 -28    2.30   14.12
  -1  -4 -28   -0.79   10.34
  -1  -4 -29    7.28   11.75
  -1  -4 -29    6.53   12.47
  -1  -4 -30  -15.69   13.01
  -1  -4 -30    0.73   10.48
  -1  -4 -31   55.94   16.20
  -1  -4 -31   44.75   19.70
  -1  -5  29    9.68    4.17
  -1  -5  28    5.78    3.94
  -1  -5  27    8.06    4.33
   1   5 -27    2.42    6.67
  -1  -5  26   14.57    4.62
   1   5 -26   15.03    8.06
   1   5 -25   10.61    7.61
  -1  -5  25    5.25    3.96
  -1  -5  24   41.26    5.97
   1   5 -24   77.09   13.32
  -1  -5  23   15.34    3.92
   1   5 -23   12.82    6.91
  -1  -5  22   55.78    6.38
   1   5 -22   61.18   11.28
  -1  -5  21   27.61    4.73
   1   5 -21   24.62    9.61
   1   5 -21   33.50    8.88
   1   5 -20   26.05    8.98
   1   5 -20   30.37    8.55
  -1  -5  20   17.81    3.72
   1   5 -19   -0.67    4.36
   1   5 -19    5.06    6.12
  -1  -5  19    3.42    2.44
   1   5 -18    2.90    5.54
   1   5 -18   -2.14    5.15
  -1  -5  18    1.79    2.03
   1   5 -17    3.64    5.47
   1   5 -17    6.44    5.03
  -1  -5  17    7.54    2.47
   1   5 -16   93.21   12.01
   1   5 -16  122.11   12.81
  -1  -5  16  111.08    7.58
  -1  -5  15   92.13    6.72
   1   5 -15   82.60   10.42
   1   5 -15   82.83   11.69
   1   5 -14   77.59   11.15
   1   5 -14   78.30    9.91
  -1  -5  14   85.64    6.46
   1   5 -13   25.94    7.36
  -1  -5  13   30.91    3.93
   1   5 -13   34.25    6.98
   1   5 -12    4.83    4.00
   1   5 -12   -0.76    3.66
  -1  -5  12    1.74    2.20
   1   5 -11  143.01   11.77
   1   5 -11  152.30   12.99
  -1  -5  11  156.46    7.89
  -1  -5  10  381.60   11.67
   1   5 -10  354.13   19.12
   1   5 -10  365.59   17.67
   1   5  -9    5.60    4.08
   1   5  -9    6.35    2.83
  -1  -5   9    4.44    1.80
   1   5  -8   83.97    9.14
  -1  -5   8   80.89    5.17
   1   5  -8   84.65    8.12
  -1  -5   7  149.50    6.70
   1   5  -7  143.13   11.17
   1   5  -7  142.83   10.01
   1   5  -6  251.28   13.85
   1   5  -6  262.15   12.80
  -1  -5   6  257.91    8.59
  -1  -5   5  139.71    6.14
   1   5  -5  127.87    8.73
   1   5  -5  137.35    9.76
   1   5  -4   48.99    5.80
   1   5  -4   47.41    5.28
  -1  -5   4   47.24    3.68
   1   5  -3  216.93   10.95
   1   5  -3  227.91   10.51
  -1  -5   3  226.72    7.32
   1   5  -2    4.99    2.57
  -1  -5   2    5.58    1.53
   1   5  -2    6.20    2.42
   1   5  -1  750.63   17.59
   1   5  -1  737.58   18.58
  -1  -5   1  689.29   11.78
   1   5   0   25.61    3.45
   1   5   0   30.38    4.05
  -1  -5   0   26.48    2.33
   1   5   1 1532.52   23.24
  -1  -5  -1 1570.03   16.54
   1   5   2 1004.98   21.15
  -1  -5  -2  979.42   12.43
   1   5   2  919.44   17.91
   1   5   3 1026.66   12.01
   1   5   3  986.62   20.70
  -1  -5  -3  985.39   11.99
  -1  -5  -4  456.21    7.86
   1   5   4  453.31   13.94
  -1  -5  -4  483.20   10.48
   1   5   4  474.45    7.83
   1   5   5 1545.89   13.37
  -1  -5  -5 1488.19   13.41
  -1  -5  -5 1450.22   18.61
  -1  -5  -6 1274.82   11.82
  -1  -5  -6 1327.20   18.81
   1   5   6 1284.16   23.86
   1   5   6 1351.34   11.83
   1   5   7  323.80    5.52
  -1  -5  -7  320.74    9.79
   1   5   7  313.11   11.95
  -1  -5  -7  345.95    5.87
   1   5   8   22.88    3.68
   1   5   8   22.76    1.48
  -1  -5  -8   18.45    1.49
  -1  -5  -8   20.80    3.47
   1   5   9  429.65    5.65
  -1  -5  -9  456.13   12.81
   1   5   9  443.27   14.37
  -1  -5  -9  471.25    6.46
  -1  -5 -10 1676.35   12.28
   1   5  10 1664.54   28.41
  -1  -5 -11  707.22    8.18
  -1  -5 -11  704.17   17.81
   1   5  11  705.10   18.64
  -1  -5 -12   17.45    5.23
  -1  -5 -12   14.84    1.36
   1   5  12   15.09    3.55
   1   5  13  164.05    9.74
  -1  -5 -13  159.56   10.57
   1   5  14  442.21   15.86
   1   5  14  450.72    5.32
  -1  -5 -14  433.04   17.25
   1   5  15    6.38    2.98
   1   5  15    4.94    0.81
   1   5  16   37.00    5.37
   1   5  16   26.70    1.56
  -1  -5 -16   29.09    8.98
  -1  -5 -17   19.08    9.26
   1   5  17   29.71    1.75
   1   5  17   31.33    4.92
   1   5  18    6.85    1.04
   1   5  18   -0.61    2.71
  -1  -5 -18    8.75    7.86
  -1  -5 -19   10.13    8.50
   1   5  19   10.81    4.08
  -1  -5 -20    1.86    8.30
   1   5  20    2.95    3.34
  -1  -5 -21   51.17   12.85
  -1  -5 -22    9.58    8.54
  -1  -5 -22   23.86   11.67
  -1  -5 -23  138.20   18.06
  -1  -5 -23  141.42   17.22
  -1  -5 -24   15.48   11.03
  -1  -5 -24   -4.70    9.30
  -1  -5 -25    4.62   11.18
  -1  -5 -25   24.12   10.94
  -1  -5 -26   18.99   11.60
  -1  -5 -26   15.53   10.62
  -1  -5 -27  -16.67   12.16
  -1  -5 -27    2.33   10.06
  -1  -5 -28   -6.23   10.12
  -1  -5 -28   -5.78   12.76
  -1  -5 -29   -7.52   10.52
  -1  -5 -29  -10.57   14.22
  -1  -5 -30   12.57   12.22
  -1  -5 -30    2.06   14.40
  -1  -5 -31    1.34   12.04
  -1  -5 -31   11.68   12.99
  -1  -5 -32   36.21   16.10
  -1  -6  27   22.85    5.79
   1   6 -26   11.30    8.05
  -1  -6  26    0.05    3.14
  -1  -6  25    0.65    3.10
   1   6 -25   -4.86    7.92
   1   6 -24   -5.80    6.52
  -1  -6  24    0.85    2.79
   1   6 -23    5.05    5.95
  -1  -6  23    3.62    3.41
  -1  -6  22    7.02    3.06
   1   6 -22   11.37    7.10
   1   6 -21    4.02    5.12
  -1  -6  21    5.31    2.99
  -1  -6  20   15.91    3.93
   1   6 -20   26.94    8.02
  -1  -6  19   88.14    7.77
   1   6 -19   97.24   13.03
   1   6 -19   84.55   12.85
   1   6 -18   14.23    7.15
   1   6 -18   10.76    5.91
  -1  -6  18    3.75    2.50
  -1  -6  17   -2.40    2.83
   1   6 -17   -0.67    4.40
   1   6 -17    2.19    4.91
   1   6 -16    5.07    5.03
   1   6 -16   14.07    6.06
  -1  -6  16    9.29    3.00
   1   6 -15   98.72   11.44
  -1  -6  15   98.43    7.33
   1   6 -15   76.77   11.77
   1   6 -14   10.15    4.75
  -1  -6  14    9.00    2.92
   1   6 -14    4.31    5.18
   1   6 -13   39.06    7.34
  -1  -6  13   41.73    4.67
   1   6 -13   41.91    7.96
   1   6 -12  185.04   13.96
  -1  -6  12  185.85    9.26
  -1  -6  11   57.30    5.08
   1   6 -11   53.72    7.37
   1   6 -11   55.99    8.99
   1   6 -10   15.70    5.07
  -1  -6  10   17.80    3.11
   1   6 -10   16.48    4.99
  -1  -6   9  527.10   14.06
   1   6  -9  510.29   20.82
   1   6  -8  281.01   15.17
  -1  -6   8  276.61   10.00
   1   6  -8  284.18   15.43
  -1  -6   7    6.22    1.87
   1   6  -7    4.78    2.42
   1   6  -6  242.55   13.14
  -1  -6   6  240.75    8.85
   1   6  -6  234.54   12.71
  -1  -6   5  115.27    6.07
   1   6  -5  111.86    8.72
   1   6  -5  116.61    8.96
   1   6  -4   97.00    7.84
  -1  -6   4   92.30    5.29
   1   6  -4   93.88    7.70
   1   6  -3  238.61   11.77
  -1  -6   3  242.06    8.18
   1   6  -3  236.45   11.62
   1   6  -2  546.50   17.40
  -1  -6   2  589.82   12.25
   1   6  -2  564.72   17.19
  -1  -6   1  849.44   14.28
   1   6  -1  821.72   21.02
   1   6  -1  845.11   20.26
   1   6   0   71.22    6.36
   1   6   0   77.61    6.07
  -1  -6  -1  696.18   12.08
   1   6   1  715.22   17.57
   1   6   1  724.76   19.33
  -1  -6  -2   39.92    2.96
   1   6   2   41.49    4.52
   1   6   2   36.90    4.79
   1   6   3   17.04    3.33
  -1  -6  -3   15.43    2.53
  -1  -6  -3   15.41    1.90
   1   6   4  331.40   12.93
  -1  -6  -4  343.99    9.75
  -1  -6  -4  340.78    7.54
   1   6   5  554.96    8.99
  -1  -6  -5  560.08   12.54
   1   6   5  559.28   16.83
  -1  -6  -5  580.13    9.28
   1   6   6 1029.76   11.58
  -1  -6  -6  958.84   16.92
  -1  -6  -6 1040.96   11.96
   1   6   6 1039.77   23.06
  -1  -6  -7  294.10    6.08
  -1  -6  -7  290.93    9.74
   1   6   7  277.77    5.68
   1   6   7  260.75   11.71
  -1  -6  -8  113.55    3.62
   1   6   8  112.51    3.40
   1   6   8  108.66    7.73
  -1  -6  -8  120.55    6.93
   1   6   9   52.12    5.58
  -1  -6  -9   61.97    5.41
   1   6   9   53.21    2.17
  -1  -6  -9   56.18    2.49
  -1  -6 -10  229.15    9.94
   1   6  10  225.04   11.21
  -1  -6 -10  243.36    4.69
  -1  -6 -11  325.09    4.96
   1   6  11  347.64   14.04
  -1  -6 -11  343.00   12.83
   1   6  12  192.30   10.85
  -1  -6 -12  166.93   10.06
   1   6  13    4.47    2.83
  -1  -6 -13    4.89    5.28
  -1  -6 -14  374.69   16.07
   1   6  14  366.33   15.32
   1   6  15   40.30    5.87
  -1  -6 -15   30.10    7.63
  -1  -6 -16    2.35    6.66
   1   6  16   12.82    3.48
  -1  -6 -17    4.65    7.42
   1   6  17   10.04    3.62
  -1  -6 -18  182.30   14.76
   1   6  18  167.45   11.31
   1   6  19  122.71   10.08
  -1  -6 -19   97.91   12.83
   1   6  20  109.24    9.50
  -1  -6 -20   96.73   13.76
   1   6  21   72.73    8.13
  -1  -6 -21   67.09   13.02
   1   6  22   19.16    5.32
  -1  -6 -22   12.25   10.03
  -1  -6 -23   41.65   10.61
  -1  -6 -23   40.85   11.85
  -1  -6 -24   -6.15   11.16
  -1  -6 -24  -12.43    9.86
  -1  -6 -25   68.28   14.65
  -1  -6 -25   53.11   12.22
  -1  -6 -26   25.65   12.45
  -1  -6 -26   42.12   13.44
  -1  -6 -27   58.85   16.02
  -1  -6 -27   23.12   12.93
  -1  -6 -28   15.74   12.91
  -1  -6 -28   -6.91   12.06
  -1  -6 -29    1.85   13.90
  -1  -6 -29   10.83   12.33
  -1  -6 -30    1.91   13.97
  -1  -6 -30    3.74   10.60
  -1  -6 -31   49.79   15.39
  -1  -6 -31   22.32   13.69
  -1  -6 -32   -3.21   15.18
  -1  -7  26    0.05    3.49
   1   7 -25    3.84    6.70
  -1  -7  25    5.05    3.87
  -1  -7  24   49.89    7.24
   1   7 -24   49.30   11.31
  -1  -7  23    8.09    3.74
   1   7 -23   16.39    7.12
  -1  -7  22   -0.99    3.32
   1   7 -22   -2.30    6.12
  -1  -7  21   15.17    4.26
   1   7 -21   12.92    6.89
   1   7 -20    4.96    5.68
  -1  -7  20    7.90    3.57
  -1  -7  19   -0.31    2.45
   1   7 -19   -0.54    5.56
   1   7 -18   -1.01    4.91
  -1  -7  18    4.81    3.06
  -1  -7  17    0.20    2.75
   1   7 -17    4.83    4.34
   1   7 -17   -4.72    5.11
   1   7 -16   -3.54    4.69
  -1  -7  16    2.08    2.51
   1   7 -16   -1.57    5.16
   1   7 -15   21.34    7.15
   1   7 -15   15.26    6.30
  -1  -7  15   21.93    4.03
  -1  -7  14    1.06    2.05
   1   7 -14    6.20    4.17
   1   7 -14    5.56    4.62
   1   7 -13   64.62    9.36
  -1  -7  13   70.89    6.27
   1   7 -13   75.70    9.97
   1   7 -12  118.23   11.39
  -1  -7  12  135.57    8.35
   1   7 -12  130.20   12.15
   1   7 -11    8.67    3.99
   1   7 -11   12.37    5.18
  -1  -7  11    9.98    2.87
   1   7 -10   52.58    7.81
   1   7 -10   49.53    7.35
  -1  -7  10   48.40    4.96
  -1  -7   9   28.00    3.92
   1   7  -9   25.22    5.55
   1   7  -9   30.83    5.82
  -1  -7   8  144.26    7.74
   1   7  -8  152.78   11.67
   1   7  -8  146.01   10.98
   1   7  -7   22.42    5.04
   1   7  -7   17.24    4.79
  -1  -7   7   13.73    2.79
   1   7  -6  462.22   18.94
  -1  -7   6  482.30   13.34
   1   7  -6  487.61   18.75
   1   7  -5   28.01    4.60
   1   7  -5   24.73    4.59
  -1  -7   5   25.98    3.35
  -1  -7   4  278.81    9.79
   1   7  -4  265.91   13.18
   1   7  -4  278.41   13.90
   1   7  -3    1.38    2.07
  -1  -7   3    4.53    1.94
   1   7  -3    2.41    2.43
   1   7  -2  607.61   19.39
  -1  -7   2  594.44   13.23
   1   7  -2  588.01   18.71
  -1  -7   1   91.84    5.15
   1   7  -1   83.16    7.04
   1   7  -1   80.25    7.14
   1   7   0  513.53   16.52
  -1  -7   0  514.86   11.56
   1   7   0  521.81   17.60
   1   7   1   65.87    6.55
  -1  -7  -1   68.25    4.18
   1   7   1   71.77    6.30
   1   7   2   98.12    7.86
   1   7   2  103.78    7.31
  -1  -7  -2   97.23    4.88
  -1  -7  -3  101.28    5.89
  -1  -7  -3  109.77    4.97
   1   7   3   97.37    7.69
   1   7   4   56.39    5.96
  -1  -7  -4   54.60    3.40
  -1  -7  -4   57.01    4.59
  -1  -7  -5   15.69    2.88
  -1  -7  -5   16.73    2.00
   1   7   5   17.07    3.67
  -1  -7  -6    4.57    1.20
  -1  -7  -6    8.16    2.71
   1   7   6    5.94    2.71
   1   7   7  159.56    4.90
  -1  -7  -7  167.77    5.19
   1   7   7  153.99    9.76
  -1  -7  -7  161.44    7.95
  -1  -7  -8  341.70    6.97
  -1  -7  -8  350.67   12.00
   1   7   8  357.78   14.66
   1   7   8  363.17    6.83
  -1  -7  -9  141.21    8.10
   1   7   9  165.45   10.21
   1   7   9  159.74    4.22
  -1  -7  -9  159.21    4.43
   1   7  10    7.37    0.96
  -1  -7 -10   10.11    3.70
  -1  -7 -10    8.29    1.26
   1   7  10   11.51    3.31
  -1  -7 -11    4.11    0.86
   1   7  11    3.40    2.75
  -1  -7 -11    2.47    3.33
   1   7  12  618.85   20.24
  -1  -7 -12  606.03   17.95
  -1  -7 -13  355.61   14.76
   1   7  13  380.11   16.07
  -1  -7 -14    7.06    5.74
   1   7  14   10.16    3.80
   1   7  15   17.86    4.38
  -1  -7 -15   27.68    6.88
   1   7  16  203.61   12.60
  -1  -7 -16  207.50   13.64
   1   7  17   39.22    5.93
  -1  -7 -17   42.62    8.25
   1   7  18   22.76    5.11
  -1  -7 -18   15.62    7.73
   1   7  19   47.90    7.25
  -1  -7 -19   44.23   10.28
   1   7  20   36.38    6.19
  -1  -7 -20   54.36   11.43
  -1  -7 -21  -14.09    9.63
   1   7  21   15.62    4.70
  -1  -7 -22   48.74   12.93
   1   7  22   50.85    7.51
  -1  -7 -23   -6.09   10.96
   1   7  23   20.47    5.20
  -1  -7 -24   38.82   11.41
  -1  -7 -24    5.70    9.99
  -1  -7 -25   14.41   11.48
  -1  -7 -25   10.64   10.78
  -1  -7 -26    9.58   10.24
  -1  -7 -26   21.42   12.96
  -1  -7 -27    8.37   13.41
  -1  -7 -27  -22.30   13.88
  -1  -7 -28   -9.91   12.56
  -1  -7 -28  -14.13   11.64
  -1  -7 -29   22.86   13.75
  -1  -7 -29   21.11   12.70
  -1  -7 -30    2.03   15.09
  -1  -7 -30   13.52   13.92
  -1  -7 -31    9.13   15.55
  -1  -8  24   43.08    6.96
   1   8 -24   62.28   12.95
  -1  -8  23   18.10    5.04
   1   8 -23   16.55    7.45
  -1  -8  22   -4.56    3.58
   1   8 -22    4.31    6.64
   1   8 -21    2.99    5.40
  -1  -8  21    8.53    4.21
   1   8 -20    7.27    6.53
  -1  -8  20    7.41    3.65
   1   8 -19    1.12    5.40
  -1  -8  19    0.91    3.05
  -1  -8  18    2.97    2.54
   1   8 -18    5.49    5.45
   1   8 -17   29.08    7.72
  -1  -8  17   20.24    4.48
   1   8 -16   96.86   12.69
  -1  -8  16   69.91    7.17
   1   8 -15   14.60    5.99
   1   8 -15   12.73    4.97
  -1  -8  15   10.18    3.35
   1   8 -14   39.61    8.00
   1   8 -14   46.67    7.75
  -1  -8  14   33.74    4.99
   1   8 -13  101.76   10.43
   1   8 -13  103.14   12.04
  -1  -8  13   98.00    7.74
   1   8 -12  168.17   14.24
  -1  -8  12  172.88    9.90
   1   8 -12  183.20   13.58
  -1  -8  11   88.85    6.99
   1   8 -11   86.18   10.09
   1   8 -11   88.65    9.26
   1   8 -10  112.78   10.31
  -1  -8  10  106.45    7.57
   1   8 -10  112.05   11.08
   1   8  -9  293.38   17.11
   1   8  -9  294.05   15.74
  -1  -8   9  320.00   12.36
   1   8  -8  152.53   12.24
   1   8  -8  148.94   11.07
  -1  -8   8  169.09    8.84
   1   8  -7  583.64   22.69
   1   8  -7  574.20   20.91
  -1  -8   7  603.50   16.21
  -1  -8   6  514.71   14.62
   1   8  -6  471.65   18.65
   1   8  -6  455.53   19.80
  -1  -8   5   23.46    3.53
   1   8  -5   29.51    5.30
   1   8  -5   22.42    4.54
  -1  -8   4  503.26   13.75
   1   8  -4  462.51   18.02
   1   8  -4  492.11   19.18
  -1  -8   3   89.34    5.82
   1   8  -3   77.08    7.74
   1   8  -3   87.25    7.98
   1   8  -2  149.87   10.32
   1   8  -2  140.11    9.90
  -1  -8   2  151.74    7.29
   1   8  -1   23.51    4.45
  -1  -8   1   19.68    2.85
   1   8  -1   23.91    4.79
   1   8   0    3.01    2.40
   1   8   0    2.54    2.28
  -1  -8   0    3.12    1.52
  -1  -8  -1   11.96    2.14
   1   8   1   12.71    3.60
   1   8   1   10.45    3.44
   1   8   2    3.62    2.77
  -1  -8  -2    6.77    1.77
   1   8   2    8.42    2.95
  -1  -8  -3  534.88   14.36
  -1  -8  -3  529.47   11.48
   1   8   3  501.69   17.94
   1   8   4   54.66    6.12
  -1  -8  -4   51.46    4.84
  -1  -8  -4   55.19    3.79
  -1  -8  -5  362.55   11.85
  -1  -8  -5  368.24    9.15
   1   8   5  371.63   15.61
  -1  -8  -6    2.41    1.43
  -1  -8  -6    4.58    2.55
   1   8   6    2.68    2.40
  -1  -8  -7   44.83    4.68
   1   8   7   43.08    5.61
  -1  -8  -7   48.25    3.12
   1   8   8  258.46   13.22
  -1  -8  -8  253.96    6.62
  -1  -8  -8  255.51   10.72
  -1  -8  -9  404.99    7.79
   1   8   9  390.95   16.46
   1   8   9  400.85    7.45
  -1  -8  -9  384.16   13.48
  -1  -8 -10   13.22    1.55
   1   8  10   15.25    4.12
  -1  -8 -10   16.24    4.13
   1   8  11  149.79   10.54
  -1  -8 -11  146.23    3.92
  -1  -8 -12    3.44    0.71
   1   8  12    5.07    2.94
  -1  -8 -12   -0.50    3.88
   1   8  13   14.37    4.26
  -1  -8 -13   14.06    4.89
  -1  -8 -14  102.58    9.32
   1   8  14   93.13    8.80
  -1  -8 -15   96.89    9.59
   1   8  15   77.43    8.17
   1   8  16   20.88    5.42
  -1  -8 -16   22.72    6.79
  -1  -8 -17   64.85    9.81
   1   8  17   69.45    8.00
  -1  -8 -18   12.27    7.64
   1   8  18    2.26    3.46
   1   8  19   18.86    5.29
  -1  -8 -19   15.81    8.08
   1   8  20   33.57    6.31
  -1  -8 -20   15.55    8.02
   1   8  21    5.50    4.38
  -1  -8 -21   17.08    9.83
  -1  -8 -22   21.67   10.54
   1   8  22    3.57    3.65
   1   8  23    8.49    3.88
  -1  -8 -23   15.95   10.54
   1   8  24   13.60    4.76
  -1  -8 -24   26.78   11.94
  -1  -8 -25   26.24   13.18
  -1  -8 -25   26.77   11.27
  -1  -8 -26    1.01   12.37
  -1  -8 -26    2.79   11.72
  -1  -8 -27   -6.31   11.69
  -1  -8 -27  -10.20   12.97
  -1  -8 -28  -10.81   13.24
  -1  -8 -28    0.71   11.56
  -1  -8 -29   12.93   14.34
  -1  -8 -29   19.39   13.51
  -1  -8 -30   23.83   16.29
  -1  -8 -30   12.61   12.63
   1   9 -22   39.32    9.95
  -1  -9  22   31.88    6.54
  -1  -9  21   14.75    4.66
   1   9 -21   20.06    8.90
  -1  -9  20   -2.28    3.33
   1   9 -20    1.71    5.77
  -1  -9  19    5.56    3.93
   1   9 -19    5.86    6.13
  -1  -9  18   13.24    4.00
   1   9 -18   19.07    8.14
  -1  -9  17  120.24    9.89
   1   9 -17  158.56   16.55
   1   9 -16   24.25    7.36
  -1  -9  16   15.07    3.99
  -1  -9  15    2.15    2.59
   1   9 -15    5.50    4.49
   1   9 -14    5.38    4.45
  -1  -9  14   19.26    4.24
   1   9 -13   26.22    7.33
   1   9 -13   25.84    5.73
  -1  -9  13   27.50    4.85
   1   9 -12   64.05    8.24
  -1  -9  12   73.01    6.92
   1   9 -12   59.35    9.52
   1   9 -11   90.39   10.93
   1   9 -11   72.27    8.33
  -1  -9  11   90.25    7.54
   1   9 -10    7.74    4.95
   1   9 -10   -0.27    3.46
  -1  -9  10    1.66    2.30
   1   9  -9    6.08    3.61
  -1  -9   9   17.49    3.72
   1   9  -9    7.41    3.46
  -1  -9   8   59.03    5.82
   1   9  -8   54.13    7.28
   1   9  -8   49.85    7.43
   1   9  -7    1.14    2.65
  -1  -9   7    1.34    2.02
   1   9  -7   -2.76    3.76
  -1  -9   6   78.76    6.18
   1   9  -6   83.60    8.37
   1   9  -6   81.69    9.01
  -1  -9   5  352.93   12.54
   1   9  -5  341.84   16.60
   1   9  -5  342.89   17.30
   1   9  -4  137.08   10.76
  -1  -9   4  137.89    7.73
   1   9  -4  154.25   10.98
  -1  -9   3  196.60    8.98
   1   9  -3  198.34   12.72
   1   9  -3  188.90   12.03
   1   9  -2  213.18   12.74
  -1  -9   2  193.89    8.68
   1   9  -2  215.41   12.78
  -1  -9   1   29.01    3.67
   1   9  -1   18.25    4.22
   1   9  -1   20.40    4.71
  -1  -9   0  131.10    6.93
   1   9   0  138.96   10.02
   1   9   0  142.35   10.36
   1   9   1   68.27    7.27
   1   9   1   66.43    7.12
  -1  -9  -1   63.25    4.82
   1   9   2    7.05    3.39
   1   9   2    6.68    3.27
  -1  -9  -2    8.46    2.24
  -1  -9  -3  295.64    9.31
  -1  -9  -3  306.42   11.83
   1   9   3  304.35   14.98
  -1  -9  -4  300.08   11.61
   1   9   4  285.23   14.43
  -1  -9  -4  280.70    8.93
  -1  -9  -5  221.65    9.97
  -1  -9  -5  212.28    7.51
   1   9   6  104.36    8.97
  -1  -9  -6   98.69    6.97
  -1  -9  -6  105.88    5.20
  -1  -9  -7  197.39    6.73
   1   9   7  202.52   12.16
  -1  -9  -7  199.34    9.80
  -1  -9  -8  324.17    8.20
   1   9   8  309.61   15.20
  -1  -9  -8  323.80   12.68
   1   9   9  502.07   19.52
  -1  -9  -9  487.47    9.51
  -1  -9  -9  508.08   16.21
  -1  -9 -10   90.47    7.58
  -1  -9 -10   81.90    3.68
   1   9  10   67.98    7.61
   1   9  11   87.62    8.69
  -1  -9 -11   98.50    3.68
  -1  -9 -11   82.30    7.60
  -1  -9 -12   40.64    5.95
   1   9  12   41.01    6.24
   1   9  13  264.86   14.95
  -1  -9 -13  260.05   13.17
  -1  -9 -14   16.55    5.20
   1   9  14   10.94    3.85
   1   9  15   16.75    4.91
  -1  -9 -15    5.72    4.60
   1   9  16   76.55    8.93
  -1  -9 -16   72.37    9.13
   1   9  17    3.81    3.59
  -1  -9 -17   -2.52    6.11
   1   9  18   18.47    5.64
  -1  -9 -18    3.70    6.21
  -1  -9 -19    6.82    6.56
   1   9  19    8.27    4.56
  -1  -9 -20   33.23   10.36
   1   9  20   39.12    7.47
  -1  -9 -21   26.19    8.81
   1   9  21   19.04    4.77
  -1  -9 -22    0.96    8.57
   1   9  22   12.23    5.45
   1   9  23   12.73    5.61
  -1  -9 -23   14.50   11.50
   1   9  24   18.21    6.19
  -1  -9 -24   37.27   12.35
  -1  -9 -25   11.58   12.70
  -1  -9 -26   71.81   16.44
  -1  -9 -26   46.00   14.49
  -1  -9 -27   12.52   13.61
  -1  -9 -27   -2.12   11.33
  -1  -9 -28   14.93   13.78
  -1  -9 -28  -14.28   12.52
  -1  -9 -29    8.29   11.98
  -1  -9 -29   10.78   13.75
  -1 -10  20   18.74    4.96
   1  10 -20   23.29    8.51
  -1 -10  19    1.99    3.25
   1  10 -19    0.69    5.76
   1  10 -18   -3.45    5.91
  -1 -10  18   -0.61    3.37
  -1 -10  17   10.32    3.93
   1  10 -17   10.99    6.18
   1  10 -16    4.33    4.92
  -1 -10  16    5.20    3.21
  -1 -10  15   26.93    5.30
   1  10 -15   26.64    7.77
  -1 -10  14    8.22    3.57
   1  10 -14    8.27    5.78
  -1 -10  13    8.93    3.64
   1  10 -13   12.54    5.78
  -1 -10  12   18.10    4.33
   1  10 -12   19.85    6.99
   1  10 -11    9.13    4.58
   1  10 -11    0.23    4.15
  -1 -10  11    5.14    2.91
   1  10 -10   41.52    8.15
  -1 -10  10   37.40    5.12
   1  10 -10   46.23    7.20
   1  10  -9  157.50   11.96
   1  10  -9  145.47   13.47
  -1 -10   9  160.43    9.99
  -1 -10   8   -0.70    2.36
   1  10  -8    7.95    4.10
   1  10  -8    1.75    3.54
   1  10  -7   21.95    5.47
  -1 -10   7   12.79    3.45
   1  10  -7   25.96    5.55
   1  10  -6  375.09   19.37
  -1 -10   6  338.25   13.31
   1  10  -6  378.20   17.88
  -1 -10   5   69.13    6.11
   1  10  -5   58.02    7.98
   1  10  -5   76.93    8.24
   1  10  -4    6.02    3.70
   1  10  -4    8.94    3.79
  -1 -10   4    5.65    2.44
  -1 -10   3   35.18    4.24
   1  10  -3   34.55    5.92
   1  10  -3   32.95    5.75
   1  10  -2  326.51   16.50
   1  10  -2  354.35   16.79
  -1 -10   2  342.67   12.18
  -1 -10   1  671.52   16.70
   1  10  -1  643.87   22.49
   1  10  -1  682.70   23.28
   1  10   0  128.96   10.30
   1  10   0  129.81   10.20
  -1 -10   0  132.85    7.44
  -1 -10  -1  213.88    9.04
   1  10   1  214.68   12.87
   1  10   1  181.08   12.11
  -1 -10  -2   17.57    2.86
   1  10   2   17.57    4.36
   1  10   3  109.21    9.54
  -1 -10  -3  108.44    6.16
  -1 -10  -3  126.14    8.24
   1  10   4  333.52   16.32
  -1 -10  -4  334.00   10.34
  -1 -10  -4  358.08   13.50
  -1 -10  -5   48.71    5.24
   1  10   5   42.97    6.31
  -1 -10  -5   43.96    3.80
  -1 -10  -6  252.87    8.51
  -1 -10  -6  251.27   11.48
   1  10   6  231.59   13.71
  -1 -10  -7    1.70    1.35
   1  10   7    1.19    2.44
  -1 -10  -7    4.65    2.95
  -1 -10  -8   16.79    4.11
  -1 -10  -8   12.41    2.04
   1  10   9    4.19    3.09
  -1 -10  -9    6.98    1.72
  -1 -10  -9    5.92    3.22
  -1 -10 -10    5.78    3.91
   1  10  10    2.86    2.82
   1  10  11    2.38    3.13
  -1 -10 -11   -3.55    3.54
   1  10  12    5.33    3.57
  -1 -10 -12    2.89    3.67
   1  10  13   11.79    4.39
  -1 -10 -13    2.08    3.79
   1  10  14    4.17    3.62
  -1 -10 -14    7.49    4.66
  -1 -10 -15  120.26   10.59
   1  10  15  145.55   12.24
   1  10  16  130.88   11.76
  -1 -10 -16  109.37   10.71
   1  10  17    0.31    3.58
  -1 -10 -17    9.13    6.89
   1  10  18    6.00    4.19
  -1 -10 -18   -1.30    6.15
   1  10  19   93.26   10.59
  -1 -10 -19   83.08   11.24
   1  10  20   97.02   11.30
  -1 -10 -20   73.82   11.19
  -1 -10 -21    8.27    8.29
   1  10  21    5.55    4.50
   1  10  22   19.66    6.40
  -1 -10 -22    2.13    8.85
   1  10  23   -0.75    3.85
  -1 -10 -23  -29.51   12.59
   1  10  24   85.50   10.78
  -1 -10 -24   86.92   15.76
   1  10  25   14.83    6.93
  -1 -10 -25    3.32   11.36
  -1 -10 -26   -0.38   11.53
  -1 -10 -26    2.29   10.96
  -1 -10 -27    0.27   12.16
  -1 -10 -27  -11.75   12.51
  -1 -10 -28  -10.58   12.92
  -1 -10 -28    3.82   13.38
   1  11 -18   30.88    9.64
  -1 -11  18   13.23    5.06
   1  11 -17    6.24    5.89
  -1 -11  17    8.09    3.91
  -1 -11  16    6.66    3.67
   1  11 -16    6.29    5.59
   1  11 -15   10.76    7.03
  -1 -11  15    9.86    4.08
  -1 -11  14    5.59    3.45
   1  11 -14   -0.46    5.03
  -1 -11  13   17.22    4.67
   1  11 -13   18.24    6.90
   1  11 -12    7.99    5.32
  -1 -11  12    7.49    3.09
  -1 -11  11   43.63    5.92
   1  11 -11   53.58    9.34
   1  11 -10    9.39    4.77
  -1 -11  10    9.16    3.32
   1  11  -9   51.26    7.17
   1  11  -9   58.74    9.26
  -1 -11   9   57.17    6.48
   1  11  -8   58.76    9.04
  -1 -11   8   63.20    6.59
   1  11  -8   66.84    8.30
  -1 -11   7   23.07    4.37
   1  11  -7   26.22    5.87
   1  11  -7   20.16    5.99
   1  11  -6   91.91   10.43
   1  11  -6   94.13    9.53
  -1 -11   6   97.57    7.76
  -1 -11   5  305.50   13.11
   1  11  -5  284.89   17.08
   1  11  -5  274.03   15.69
   1  11  -4  171.42   12.98
  -1 -11   4  185.48   10.13
   1  11  -4  195.91   13.35
  -1 -11   3    5.51    2.47
   1  11  -3    3.10    3.48
   1  11  -3    2.65    3.13
  -1 -11   2   33.68    4.34
   1  11  -2   27.43    5.61
   1  11  -2   24.73    5.41
   1  11  -1  176.62   12.38
  -1 -11   1  185.97    9.45
   1  11  -1  175.28   12.79
   1  11   0    9.89    3.48
   1  11   0   17.88    5.19
  -1 -11   0   20.32    3.38
  -1 -11  -1    3.25    1.84
   1  11   1    7.24    3.79
   1  11   1    0.63    2.76
  -1 -11  -2    0.59    2.75
  -1 -11  -2    4.19    2.01
   1  11   2    5.96    3.57
  -1 -11  -3    3.04    2.81
   1  11   3   -1.00    3.26
  -1 -11  -3    3.46    1.96
   1  11   4   16.09    4.66
  -1 -11  -4   26.74    3.44
  -1 -11  -4   23.58    4.49
   1  11   5   52.63    7.16
  -1 -11  -5   51.99    6.10
  -1 -11  -5   47.69    4.33
  -1 -11  -6   74.15    5.08
   1  11   6   85.73    8.83
  -1 -11  -6   66.58    6.66
   1  11   7    9.48    4.44
  -1 -11  -7   11.04    3.76
  -1 -11  -7    5.08    1.92
  -1 -11  -8    5.39    3.22
   1  11   8    7.52    3.89
  -1 -11  -8    5.84    1.87
  -1 -11  -9  104.89    8.88
   1  11   9  100.77    9.90
   1  11  10    1.16    2.96
  -1 -11 -10    2.30    3.73
   1  11  11   99.86   10.13
  -1 -11 -11   80.91    8.24
  -1 -11 -12   31.74    6.03
   1  11  12   35.26    6.53
   1  11  13   86.58    9.83
  -1 -11 -13   72.18    8.11
  -1 -11 -14   23.11    6.37
   1  11  14   19.39    5.60
   1  11  15  223.59   15.77
  -1 -11 -15  181.80   12.85
   1  11  16   48.27    8.21
  -1 -11 -16   56.60    8.63
   1  11  17    6.85    4.31
  -1 -11 -17    1.98    5.79
   1  11  18    5.50    4.28
  -1 -11 -18   -2.25    6.13
   1  11  19  140.45   13.05
  -1 -11 -19  159.81   14.77
  -1 -11 -20  118.17   13.65
   1  11  20  136.46   13.12
   1  11  21   27.66    6.73
  -1 -11 -21   30.38   10.46
   1  11  22    3.75    4.81
  -1 -11 -22   17.65   10.36
   1  11  23    9.01    5.49
  -1 -11 -23   -0.92   10.31
   1  11  24   -5.04    6.04
  -1 -11 -24  -14.70   12.28
  -1 -11 -25   21.00   12.82
   1  11  25   18.11    6.94
  -1 -11 -26  -13.29   12.15
  -1 -11 -27  -11.42   12.72
   1  12 -16    7.08    5.88
  -1 -12  16   15.64    5.05
   1  12 -15    5.10    5.88
  -1 -12  15    5.62    3.88
   1  12 -14   13.54    7.04
  -1 -12  14   18.81    5.14
   1  12 -13   18.69    7.03
  -1 -12  13   24.85    5.64
  -1 -12  12   11.29    4.16
   1  12 -12   -1.22    4.85
  -1 -12  11   14.58    4.05
   1  12 -11    7.74    5.05
   1  12 -10   48.28    8.58
  -1 -12  10   61.14    7.21
  -1 -12   9   93.98    8.65
   1  12  -9  104.23   12.10
  -1 -12   8    2.83    2.78
   1  12  -8   -0.45    3.99
  -1 -12   7    3.47    2.86
   1  12  -7    5.42    4.03
   1  12  -7    5.55    4.46
   1  12  -6   61.38    7.85
   1  12  -6   75.10    9.81
  -1 -12   6   59.42    6.66
   1  12  -5   69.34    8.54
  -1 -12   5   65.89    6.81
   1  12  -5   81.39    9.95
   1  12  -4    3.15    3.29
  -1 -12   4    7.23    3.16
   1  12  -4   -0.11    3.42
   1  12  -3    4.95    3.97
  -1 -12   3    1.39    2.21
   1  12  -3    1.51    3.12
  -1 -12   2    4.62    2.49
   1  12  -2    3.41    3.84
   1  12  -2    6.91    4.69
   1  12  -1   41.35    7.13
   1  12  -1   38.56    6.47
  -1 -12   1   36.79    4.90
   1  12   0   14.23    4.46
  -1 -12   0   12.92    3.37
   1  12   0   14.62    4.50
   1  12   1    8.32    3.84
  -1 -12  -1    9.46    3.88
  -1 -12  -1   10.85    3.14
  -1 -12  -2   28.13    4.08
   1  12   2   20.98    4.89
  -1 -12  -2   32.58    5.60
  -1 -12  -3   40.69    4.61
   1  12   3   32.09    6.13
  -1 -12  -3   38.48    5.91
   1  12   4   36.91    6.54
  -1 -12  -4   30.10    3.93
  -1 -12  -4   30.16    5.22
  -1 -12  -5   48.11    6.31
   1  12   5   42.02    6.70
  -1 -12  -5   45.43    4.64
  -1 -12  -6    5.43    2.08
  -1 -12  -6    8.90    3.93
   1  12   6    8.94    4.28
  -1 -12  -7   50.44    6.55
   1  12   7   58.59    8.24
  -1 -12  -8  125.68    9.75
   1  12   8  117.04   11.07
  -1 -12  -9  104.31    9.21
   1  12   9   94.64   10.00
  -1 -12 -10  170.30   11.71
   1  12  10  187.51   14.07
   1  12  11  110.60   10.99
  -1 -12 -11  104.14    9.58
   1  12  12   57.70    8.54
  -1 -12 -12   72.95    8.35
  -1 -12 -13   37.44    6.60
   1  12  13   39.29    7.31
   1  12  14   28.65    6.38
  -1 -12 -14   20.62    5.60
  -1 -12 -15  106.36   10.69
   1  12  15   87.86   10.35
   1  12  16  137.78   13.10
  -1 -12 -16  131.06   12.21
   1  12  17  121.96   12.72
  -1 -12 -17  125.06   12.31
   1  12  18   27.70    6.49
  -1 -12 -18   30.16    8.43
   1  12  19   23.75    7.69
  -1 -12 -19    7.69    6.50
  -1 -12 -20    9.12    8.30
   1  12  20    8.91    5.34
   1  12  21   16.08    6.86
  -1 -12 -21   30.09   10.61
  -1 -12 -22   17.85   11.21
   1  12  22    7.09    5.45
   1  12  23  -10.65    6.00
  -1 -12 -23   10.76    9.25
  -1 -12 -24  -11.32   11.29
   1  12  24   -1.45    4.65
  -1 -12 -25   19.28   11.36
   1  13 -14   60.26   11.31
  -1 -13  14   43.72    7.29
   1  13 -13    0.49    5.00
  -1 -13  13    5.63    3.84
   1  13 -12   19.87    7.26
  -1 -13  12    7.61    3.82
   1  13 -11    8.22    5.30
  -1 -13  11    1.43    3.08
   1  13 -10   42.19    9.03
  -1 -13  10   31.78    5.71
   1  13  -9   -0.62    4.20
  -1 -13   9   -0.84    3.15
  -1 -13   8    7.34    3.56
   1  13  -8    7.44    4.64
  -1 -13   7   27.65    5.57
   1  13  -7   17.01    5.76
  -1 -13   6   17.40    4.60
   1  13  -6   17.08    5.71
  -1 -13   5   15.59    4.17
   1  13  -5   22.91    5.36
   1  13  -5   11.89    4.94
  -1 -13   4    0.95    2.52
   1  13  -4   -0.04    3.54
  -1 -13   3   96.92    8.10
   1  13  -3  117.62   11.07
   1  13  -3   99.93   11.32
   1  13  -2   55.44    8.43
  -1 -13   2   57.56    6.23
   1  13  -2   64.07    8.13
  -1 -13   1   17.13    3.97
   1  13  -1   12.54    4.74
   1  13  -1   12.26    5.03
  -1 -13   0   45.13    7.43
  -1 -13   0   44.33    5.38
   1  13   0   43.46    7.12
   1  13   1   57.87    8.12
  -1 -13  -1   44.91    5.23
  -1 -13  -1   53.18    7.59
   1  13   2  107.80   10.74
  -1 -13  -2  118.53   10.45
  -1 -13  -2   93.70    7.19
  -1 -13  -3   88.72    8.81
   1  13   3   84.00    9.43
  -1 -13  -3   85.96    6.79
   1  13   4   26.29    5.90
  -1 -13  -4   30.65    5.82
  -1 -13  -4   22.90    3.78
  -1 -13  -5  145.49   10.89
   1  13   5  145.73   12.77
  -1 -13  -6  160.78   11.40
   1  13   6  145.38   12.53
  -1 -13  -7   34.14    5.80
   1  13   7   48.41    7.91
  -1 -13  -8  237.80   14.04
   1  13   8  214.23   15.43
  -1 -13  -9   29.30    5.98
   1  13   9   14.72    5.30
   1  13  10   42.32    7.60
  -1 -13 -10   37.78    6.87
   1  13  11   43.96    7.79
  -1 -13 -11   40.48    6.85
   1  13  12   56.74    8.94
  -1 -13 -12   41.98    7.32
  -1 -13 -13    7.67    4.87
   1  13  13   14.70    5.39
  -1 -13 -14    7.28    4.98
   1  13  14    2.83    4.26
  -1 -13 -15   30.26    7.36
   1  13  15   27.84    7.10
  -1 -13 -16   32.15    8.06
   1  13  16   23.01    6.47
   1  13  17   48.40    9.09
  -1 -13 -17   46.50    8.59
  -1 -13 -18   42.42    9.47
   1  13  18   49.06    8.89
   1  13  19   -2.23    4.65
  -1 -13 -19    4.21    8.10
  -1 -13 -20    5.62    7.97
   1  13  20    2.19    4.35
   1  13  21   -6.46    5.66
  -1 -13 -21    8.55    8.43
   1  13  22    1.16    5.69
  -1 -13 -22  -12.51    9.21
  -1 -13 -23    6.37    9.43
  -1 -14  11    4.09    4.06
   1  14 -10   17.73    6.72
  -1 -14  10   17.00    4.87
   1  14  -9    2.04    4.69
  -1 -14   9    2.77    3.39
   1  14  -8    6.28    5.14
  -1 -14   8    1.03    3.15
   1  14  -7   41.47    8.60
  -1 -14   7   50.41    6.93
  -1 -14   6   -0.01    2.94
   1  14  -6   -4.81    4.52
  -1 -14   5   29.46    5.53
   1  14  -5   26.56    6.64
  -1 -14   4    5.06    3.19
   1  14  -4    2.09    3.97
  -1 -14   3   39.23    5.97
   1  14  -3   35.27    7.35
   1  14  -3   42.58    7.67
   1  14  -2    4.70    4.31
  -1 -14   2    0.24    2.54
   1  14  -2    1.67    3.61
  -1 -14   1   15.81    3.61
  -1 -14   1   15.83    5.45
   1  14  -1   14.13    4.86
  -1 -14   0    2.10    2.50
   1  14   0    8.23    4.38
  -1 -14   0    8.57    4.78
  -1 -14  -1  134.76   12.10
   1  14   1  101.01   10.88
  -1 -14  -1  118.79    8.76
  -1 -14  -2   21.97    4.35
  -1 -14  -2   21.06    5.80
   1  14   2   26.96    6.22
   1  14   3  124.70   12.21
  -1 -14  -3  122.54   11.05
   1  14   4   23.00    5.97
  -1 -14  -4   27.17    5.96
   1  14   5    9.32    5.16
  -1 -14  -5   12.91    5.21
  -1 -14  -6   73.65    8.82
   1  14   6   72.27    9.60
   1  14   7   38.95    7.37
  -1 -14  -7   54.58    7.83
  -1 -14  -8    1.37    4.15
   1  14   8   -1.54    4.23
   1  14   9    2.24    3.72
  -1 -14  -9   10.00    5.11
   1  14  10    5.37    4.76
  -1 -14 -10   13.62    5.80
  -1 -14 -11   30.29    6.60
   1  14  11   17.27    5.57
  -1 -14 -12   -0.99    4.81
   1  14  12   -3.29    4.84
   1  14  13   25.00    6.91
  -1 -14 -13   16.59    6.58
  -1 -14 -14    9.80    6.45
   1  14  14    8.04    4.96
   1  14  15   19.88    6.99
  -1 -14 -15   15.84    6.56
   1  14  16   -2.42    4.79
  -1 -14 -16    8.68    6.71
   1  14  17    6.13    4.86
  -1 -14 -17    3.66    6.98
   1  14  18   15.30    6.18
  -1 -14 -18   11.87    7.53
   1  14  19   18.56    6.25
  -1 -14 -19   12.90    8.13
  -1 -14 -20   -9.55    8.63
   1  14  20    3.61    6.07
  -1 -14 -21   43.30   11.47
  -1 -15   8    2.17    3.06
  -1 -15   7   10.85    4.09
   1  15  -6   19.25    6.96
  -1 -15   6    6.67    3.69
  -1 -15   5    8.31    4.16
   1  15  -5    7.89    5.86
   1  15  -4   14.35    5.77
  -1 -15   4   22.63    5.40
  -1 -15   3    6.89    3.69
  -1 -15   2   47.69    6.61
  -1 -15   2   69.57    9.86
  -1 -15   1   83.19    8.13
  -1 -15   1  118.07   12.40
  -1 -15   0    4.79    3.09
   1  15   0    1.67    3.89
  -1 -15  -1   12.65    5.78
   1  15   1    7.71    4.97
  -1 -15  -2   28.95    7.06
   1  15   2   15.27    6.19
  -1 -15  -3   16.98    5.11
   1  15   3   22.78    6.51
   1  15   4    5.55    3.84
  -1 -15  -4    4.37    4.83
  -1 -15  -5    4.50    4.50
   1  15   5   14.86    5.85
   1  15   6   -0.74    3.95
  -1 -15  -6    4.54    4.62
  -1 -15  -7   22.54    6.72
   1  15   7   17.79    6.05
   1  15   8   18.96    5.88
  -1 -15  -8   16.22    5.75
  -1 -15  -9    5.27    6.39
   1  15   9   13.23    5.49
  -1 -15 -10   13.14    6.18
   1  15  10    0.04    4.11
   1  15  11   13.32    5.87
  -1 -15 -11   22.52    6.58
   1  15  12   10.58    5.48
  -1 -15 -12   19.25    6.80
   1  15  13   19.24    6.17
  -1 -15 -13   22.19    7.04
   1  15  14   21.00    7.14
  -1 -15 -14   20.60    7.10
  -1 -15 -15   10.70    6.15
   1  15  15    9.58    5.76
   1  15  16   26.89    7.84
  -1 -15 -16   28.66    8.26
  -1 -15 -17   30.91    9.21
   1  15  17   54.92   10.40
  -1 -15 -18   49.78   10.53
  -1 -16   5    1.52    3.41
  -1 -16   4   10.78    4.50
  -1 -16   3    2.74    3.14
  -1 -16   0    4.11    5.45
  -1 -16  -1   17.17    6.37
  -1 -16  -2   12.82    6.16
   1  16   2   12.46    5.36
  -1 -16  -3   -3.47    5.29
   1  16   3   -0.46    4.11
  -1 -16  -4    6.38    5.15
   1  16   4   11.25    5.85
  -1 -16  -5   30.47    6.88
   1  16   5   35.76    7.93
   1  16   6    8.31    5.45
  -1 -16  -6   12.45    6.04
   1  16   7    7.45    5.19
  -1 -16  -7   12.87    6.19
   1  16   8    6.79    5.25
  -1 -16  -8   -1.18    5.23
   1  16   9   64.50   10.00
  -1 -16  -9   57.12    9.36
   1  16  10  137.92   14.36
  -1 -16 -10  184.32   15.36
   1  16  11   31.29    8.30
  -1 -16 -11   43.46    8.56
   1  16  12    8.11    5.80
  -1 -16 -12   20.79    7.60
   1  16  13   33.98    8.46
   1  17   5  164.06   15.51
   1  17   6   34.04    7.87
   1  17   7   38.77    9.05
  -2  16  12    7.46    5.82
  -2  16  11   21.77    6.87
   2 -16 -11   16.62    6.78
  -2  16  10   14.46    6.21
   2 -16 -10   23.29    7.02
   2 -16  -9   -4.88    5.68
   2 -16  -8   12.00    6.06
   2 -16  -7   14.56    6.40
   2 -16  -6   -0.22    5.30
   2 -16  -5   -4.12    5.23
   2 -16  -4    5.28    5.32
   2 -16  -3    1.11    4.60
   2 -16  -2   10.26    5.13
   2 -16  -1   14.52    6.20
   2 -16   0   -7.94    5.92
  -2  15  15    3.21    4.83
  -2  15  14    6.79    5.79
   2 -15 -14    1.47    5.97
  -2  15  13   18.34    6.89
   2 -15 -13    9.60    6.05
   2 -15 -12   53.07    9.01
  -2  15  12   51.31    9.11
  -2  15  11   51.19    8.91
   2 -15 -11   73.02    9.79
  -2  15  10   -0.26    4.32
   2 -15 -10    2.72    4.60
   2 -15  -9   58.40    8.75
  -2  15   9   55.72    8.83
  -2  15   8   68.75    9.77
   2 -15  -8   88.81   10.33
   2 -15  -7   79.97    9.61
  -2  15   7   64.97    9.52
  -2  15   6   67.36    9.51
   2 -15  -6   73.72    9.35
   2 -15  -5    7.77    4.57
   2 -15  -4   14.49    5.80
   2 -15  -3   32.90    7.14
   2 -15  -2    9.07    5.36
   2 -15  -1   10.15    5.08
   2 -15   0    9.61    5.29
   2 -15   1   35.55    7.99
   2 -15   2    4.61    5.24
  -2  15  -3   18.70    6.80
   2 -15   4    6.43    3.35
  -2  15  -4    6.96    5.34
  -2  15  -5   31.29    7.51
   2 -15   5   19.76    5.35
   2 -15   6    4.74    4.24
  -2  15  -6   17.53    6.47
   2 -15   7   12.86    4.49
   2 -14 -18   -4.27   13.37
   2 -14 -17    7.70    6.75
  -2  14  16   90.72   11.57
   2 -14 -16   83.28   11.22
   2 -14 -15    6.11    5.85
  -2  14  15    9.78    5.44
   2 -14 -14   19.79    6.97
  -2  14  14   14.72    5.48
  -2  14  13   53.51    8.74
   2 -14 -13   38.95    7.24
  -2  14  12    2.96    4.44
   2 -14 -12   -2.32    5.24
   2 -14 -11   30.98    6.51
  -2  14  11   26.13    6.45
   2 -14 -10   19.83    5.78
  -2  14  10   12.15    5.12
   2 -14  -9   -0.15    4.14
  -2  14   9    9.27    4.61
   2 -14  -8   71.72    8.90
  -2  14   8   75.31    9.34
  -2  14   7    4.88    3.89
   2 -14  -7    6.07    4.01
  -2  14   6   17.03    4.85
   2 -14  -6    9.61    4.41
  -2  14   5   -1.58    3.45
   2 -14  -5    6.66    4.44
  -2  14   4   12.11    4.53
   2 -14  -4    6.92    4.25
   2 -14  -3   80.58    9.08
   2 -14  -2  151.92   12.39
   2 -14  -1   40.43    7.28
   2 -14   0    7.06    4.34
   2 -14   1    3.71    3.07
  -2  14  -2   13.48    5.88
   2 -14   2   10.14    3.69
  -2  14  -3    3.70    4.07
   2 -14   3    4.37    3.63
  -2  14  -4    5.93    4.25
   2 -14   4   14.14    4.30
  -2  14  -5    3.12    4.05
   2 -14   5    8.71    3.68
  -2  14  -6   -1.56    4.15
   2 -14   6   -0.58    3.45
   2 -14   7   15.40    4.59
  -2  14  -7   24.14    6.98
  -2  14  -8   25.92    7.62
   2 -14   8   23.98    5.34
   2 -14   9   12.16    4.41
  -2  14  -9   22.40    7.71
  -2  14 -10   76.15   11.74
   2 -14  10   72.24    8.77
   2 -13 -20    0.47   11.54
   2 -13 -19   -6.27   10.96
   2 -13 -19    1.30    8.02
   2 -13 -18   -2.40    6.43
   2 -13 -18   -1.48   11.55
  -2  13  17    1.64    5.19
   2 -13 -17    8.61    6.50
   2 -13 -16   18.57    6.89
  -2  13  16   10.09    4.83
   2 -13 -15   39.83    7.60
  -2  13  15   56.33    9.22
   2 -13 -14   33.46    8.02
  -2  13  14   33.56    7.38
  -2  13  13   -1.87    4.75
   2 -13 -13   -5.06    5.11
   2 -13 -12   35.98    7.02
  -2  13  12   35.62    6.88
  -2  13  11   75.58    9.60
   2 -13 -11   67.09    8.16
  -2  13  10   13.81    5.18
   2 -13 -10    5.17    3.99
   2 -13  -9    5.01    3.74
  -2  13   9   -2.78    4.19
  -2  13   8    7.66    4.15
   2 -13  -8    9.81    4.74
  -2  13   7   30.22    6.33
   2 -13  -7   15.09    4.49
   2 -13  -6   29.35    5.53
  -2  13   6   25.54    5.54
   2 -13  -5   16.91    4.51
  -2  13   5   22.73    5.63
  -2  13   4    5.84    3.47
   2 -13  -4    6.10    3.97
   2 -13  -3    8.67    3.86
  -2  13   3   17.00    4.25
   2 -13  -2   46.15    6.80
   2 -13  -2   35.40    4.74
   2 -13  -1   62.40    6.24
  -2  13   1   78.53    8.36
   2 -13  -1   84.12    9.04
   2 -13   0   39.22    5.23
  -2  13  -1   39.39    7.11
   2 -13   1   40.83    5.44
  -2  13  -2   -1.55    3.41
   2 -13   2    1.16    2.31
   2 -13   3   11.40    4.01
  -2  13  -3   11.92    4.82
  -2  13  -4   29.73    7.11
   2 -13   4   23.95    4.66
   2 -13   5  138.32   10.24
  -2  13  -5  132.95   13.25
  -2  13  -6   14.34    5.38
   2 -13   6   24.08    4.83
   2 -13   7   33.77    5.82
  -2  13  -7   29.79    7.74
  -2  13  -8   23.83    6.78
   2 -13   8   14.75    4.48
  -2  13  -9   14.45    6.35
   2 -13   9   11.25    3.91
  -2  13 -10    1.55    5.36
   2 -13  10   -0.03    3.00
   2 -13  11    6.65    3.43
  -2  13 -11    4.78    4.55
   2 -13  12   10.98    4.29
  -2  13 -12    9.68    6.77
  -2  13 -13   26.26    8.67
   2 -13  13   17.33    4.94
   2 -12 -22  -12.97   14.11
   2 -12 -21   25.47   13.53
   2 -12 -21   21.85    9.49
   2 -12 -20   11.49   11.99
   2 -12 -20    4.46    8.03
   2 -12 -19    8.84    8.10
   2 -12 -19   14.64   12.58
   2 -12 -18    4.64   11.22
   2 -12 -18    8.92    7.23
   2 -12 -17   81.32   10.13
  -2  12  17   90.87   11.10
  -2  12  16   64.41    9.16
   2 -12 -16   76.55   10.05
   2 -12 -15   50.72    8.04
  -2  12  15   58.28    8.48
  -2  12  14    7.01    5.07
   2 -12 -14   11.17    4.63
  -2  12  13   29.47    6.78
   2 -12 -13   22.64    5.84
   2 -12 -12   12.87    4.62
  -2  12  12   -0.87    4.09
  -2  12  11   54.21    7.84
   2 -12 -11   43.18    6.55
   2 -12 -10   73.59    8.05
  -2  12  10   64.95    8.71
   2 -12  -9   24.90    5.45
  -2  12   9   24.43    5.87
  -2  12   8   13.94    4.85
   2 -12  -8   16.77    4.59
   2 -12  -7    5.29    3.43
  -2  12   7    9.41    4.62
   2 -12  -6   96.94    8.30
  -2  12   6  107.19    9.69
  -2  12   5   37.41    6.07
   2 -12  -5   46.55    5.96
   2 -12  -4  205.92    9.35
   2 -12  -4  225.05   12.34
  -2  12   4  193.80   12.65
  -2  12   3   25.28    5.03
   2 -12  -3   25.20    3.83
   2 -12  -3   33.74    5.39
  -2  12   2    3.18    3.52
   2 -12  -2    2.17    1.87
   2 -12  -2    5.18    3.32
   2 -12  -1    8.34    2.58
  -2  12   1   12.19    3.89
  -2  12   0  125.78    9.39
  -2  12   0  126.45   10.91
   2 -12   0  130.32    8.50
   2 -12   1   44.70    5.47
  -2  12  -1   37.69    6.29
  -2  12  -1   43.15    5.78
  -2  12  -2   26.71    5.96
   2 -12   2   24.04    4.14
  -2  12  -3   39.97    6.79
   2 -12   3   38.73    5.13
  -2  12  -4  152.70   12.90
   2 -12   4  145.79    9.74
  -2  12  -5  131.86   12.42
   2 -12   5  118.17    8.92
   2 -12   6    8.78    2.95
  -2  12  -6    4.52    4.10
  -2  12  -7    4.16    3.69
   2 -12   7    1.68    2.51
  -2  12  -8   16.87    6.33
   2 -12   8    7.97    3.60
  -2  12  -9  114.00   12.93
   2 -12   9  118.48    9.60
   2 -12  10   91.88    8.67
  -2  12 -10  101.18   12.84
  -2  12 -11    7.49    6.24
   2 -12  11    0.20    2.80
   2 -12  12   -0.60    2.95
  -2  12 -12   -3.51    5.78
   2 -12  13   20.60    5.18
  -2  12 -13    8.95    6.60
   2 -12  14   -3.00    3.16
  -2  12 -14    6.69    5.65
  -2  12 -15    0.62    5.09
   2 -12  15    6.33    3.67
  -2  12 -16    6.97    5.32
   2 -11 -24  -10.64   15.47
   2 -11 -23   -1.81   12.08
   2 -11 -23   20.33   11.24
   2 -11 -22   26.80   14.98
   2 -11 -22    6.63    9.85
   2 -11 -21   19.88   13.38
   2 -11 -21   30.61   10.07
   2 -11 -20   54.78   15.06
   2 -11 -20   44.90    9.87
   2 -11 -19   -3.23   12.63
   2 -11 -19    8.28    6.93
   2 -11 -18   25.32    7.81
   2 -11 -18   16.93   10.91
   2 -11 -17   -6.62    6.20
  -2  11  17    0.73    4.07
   2 -11 -16   11.64    6.04
  -2  11  16   19.89    5.89
  -2  11  15   11.45    4.43
   2 -11 -15   16.25    6.46
  -2  11  14   20.76    5.25
   2 -11 -14   35.67    6.54
  -2  11  13   11.09    4.49
   2 -11 -13   11.14    4.89
   2 -11 -12   -3.20    3.73
  -2  11  12   -3.00    3.54
  -2  11  11    4.96    3.98
   2 -11 -11   10.11    4.03
   2 -11 -10   30.52    5.25
  -2  11  10   24.73    5.45
  -2  11   9  166.66   12.10
   2 -11  -9  174.79   10.48
   2 -11  -8   57.58    6.47
  -2  11   8   48.42    6.71
   2 -11  -7   20.46    4.40
  -2  11   7   19.73    4.60
   2 -11  -6  148.49    9.34
  -2  11   6  150.57   11.00
   2 -11  -5   26.90    3.45
   2 -11  -5   28.82    4.67
  -2  11   5   31.95    5.68
  -2  11   4  313.10   15.22
   2 -11  -4  293.84   13.06
   2 -11  -4  303.11   10.56
  -2  11   3   -2.56    3.06
   2 -11  -3    1.08    1.72
   2 -11  -3    1.78    2.75
  -2  11   2   25.31    4.69
   2 -11  -2   28.62    4.61
   2 -11  -2   19.10    3.18
   2 -11  -1  135.82    7.96
  -2  11   1  111.94    9.80
  -2  11   1  136.96    9.55
   2 -11   0  615.22   16.91
  -2  11   0  627.79   19.66
  -2  11   0  643.08   23.06
   2 -11   1   42.94    4.85
  -2  11  -1   35.23    5.07
  -2  11  -1   35.94    6.18
   2 -11   2   28.85    4.25
  -2  11  -2   25.88    5.17
  -2  11  -2   31.91    4.71
  -2  11  -3    2.71    2.35
  -2  11  -3    5.43    3.29
   2 -11   3   -0.71    2.42
  -2  11  -4  181.78   13.53
   2 -11   4  180.25   10.17
  -2  11  -5   13.03    4.73
   2 -11   5   15.32    3.76
  -2  11  -6   22.99    6.14
   2 -11   6   26.82    4.66
  -2  11  -7   10.82    4.64
   2 -11   7   14.43    3.68
  -2  11  -8   13.93    4.91
   2 -11   8   14.03    3.49
   2 -11   9   -1.38    2.36
  -2  11  -9   -3.26    4.02
   2 -11  10    3.71    3.07
  -2  11 -10    3.33    4.41
  -2  11 -11   43.09    8.82
   2 -11  11   55.73    7.01
   2 -11  12   23.10    5.40
  -2  11 -12   29.48    7.28
  -2  11 -13   -2.63    4.82
   2 -11  13    2.26    2.93
   2 -11  14   18.64    4.89
  -2  11 -14   18.66    5.97
   2 -11  15    1.92    3.26
  -2  11 -15    9.70    6.22
  -2  11 -16   31.00    8.85
   2 -11  16   28.26    6.09
   2 -11  17   56.65    7.74
  -2  11 -17   74.12   12.81
  -2  11 -18   -0.39    5.38
   2 -11  18   -4.87    4.06
   2 -10 -26   14.53   14.47
   2 -10 -25   49.35   18.78
   2 -10 -25   47.48   12.87
   2 -10 -24    3.22   13.63
   2 -10 -24    6.04   10.17
   2 -10 -23   17.16   13.88
   2 -10 -23   -4.40   10.47
   2 -10 -22   25.76   10.46
   2 -10 -22    8.64   12.03
   2 -10 -21  -18.38   10.35
   2 -10 -21   -0.84   12.98
   2 -10 -20   -1.21   11.00
   2 -10 -20   20.24    8.43
   2 -10 -19    3.88    9.86
   2 -10 -19   12.50    7.40
   2 -10 -18   21.29   12.02
   2 -10 -18   10.83    7.06
   2 -10 -17   63.75    9.20
  -2  10  16   12.16    5.63
   2 -10 -16   -2.30    5.39
  -2  10  15    9.07    4.70
   2 -10 -15    6.36    4.99
  -2  10  14    5.01    3.64
   2 -10 -14   15.74    5.25
  -2  10  13  203.15   13.41
   2 -10 -13  186.37   11.57
  -2  10  12    8.47    4.08
   2 -10 -12   10.90    4.81
   2 -10 -11  347.72   14.08
  -2  10  11  438.81   19.16
  -2  10  10   12.07    3.92
   2 -10 -10   10.17    3.94
   2 -10  -9  331.68   13.22
  -2  10   9  301.55   15.50
   2 -10  -8   26.26    3.92
  -2  10   8   29.45    5.40
   2 -10  -7  220.06   10.51
   2 -10  -7  213.20    7.20
  -2  10   7  203.37   12.39
   2 -10  -6   12.23    2.18
   2 -10  -6    5.58    2.58
  -2  10   6   10.39    3.60
   2 -10  -5  217.54    8.11
   2 -10  -5  212.16   10.14
  -2  10   5  210.55   12.08
  -2  10   4   74.29    7.16
   2 -10  -4   67.44    4.76
   2 -10  -4   73.12    6.27
   2 -10  -3   87.45    5.63
  -2  10   3   88.72    7.62
   2 -10  -3   95.72    7.07
  -2  10   2   17.01    4.03
  -2  10   2   18.98    3.96
   2 -10  -2   15.04    2.67
  -2  10   1  130.74    9.96
  -2  10   1  120.73    8.53
   2 -10  -1  115.13    6.91
  -2  10   0   -1.18    2.24
  -2  10   0   -0.23    2.06
   2 -10   0    1.00    1.83
   2 -10   1    1.90    2.01
  -2  10  -1    5.28    2.29
  -2  10  -1    2.83    2.55
   2 -10   2   41.90    4.55
  -2  10  -2   36.98    4.74
  -2  10  -2   38.15    5.89
  -2  10  -3  360.19   13.16
  -2  10  -3  352.43   17.26
   2 -10   3  355.59   13.02
   2 -10   4    5.37    2.54
  -2  10  -4    3.81    2.38
  -2  10  -4    1.94    2.95
   2 -10   5    5.16    2.58
  -2  10  -5    7.69    4.32
  -2  10  -5   -0.26    2.20
   2 -10   6   33.31    4.72
  -2  10  -6   42.07    7.15
   2 -10   7  181.73   10.25
  -2  10  -7  178.96   13.83
   2 -10   8   15.15    3.85
  -2  10  -8   26.87    6.36
   2 -10   9   18.64    3.85
  -2  10  -9   26.75    6.61
  -2  10 -10    7.19    5.25
   2 -10  10    1.57    2.44
   2 -10  11   16.40    4.24
  -2  10 -11   22.47    6.64
   2 -10  12    6.23    3.42
  -2  10 -12   12.39    5.90
   2 -10  13   -1.02    2.52
  -2  10 -13    3.63    4.65
  -2  10 -14   -2.91    4.57
   2 -10  14    0.97    2.60
  -2  10 -15   56.32   10.60
   2 -10  15   40.17    6.12
  -2  10 -16   46.61    9.82
   2 -10  16   33.21    5.62
   2 -10  17   21.54    4.94
  -2  10 -17   18.48    7.95
  -2  10 -18   22.77    8.40
   2 -10  18    7.57    3.57
   2 -10  19    3.64    3.14
  -2  10 -19   10.12    7.27
   2 -10  20   93.28    9.59
  -2  10 -20   92.44   14.77
   2  -9 -27   -9.56   11.53
   2  -9 -27   32.67   17.38
   2  -9 -26   44.79   13.70
   2  -9 -26   -2.61   13.78
   2  -9 -25   27.88   15.20
   2  -9 -25   37.30   12.36
   2  -9 -24   17.55   10.86
   2  -9 -24   21.17   12.88
   2  -9 -23   24.46   10.51
   2  -9 -23   -0.71   12.13
   2  -9 -22   59.03   16.19
   2  -9 -22   46.27   11.48
   2  -9 -21   -4.20    8.64
   2  -9 -21    3.11   11.31
   2  -9 -20    6.51    9.92
   2  -9 -20   -4.42    8.03
   2  -9 -19    9.74   10.80
   2  -9 -19  -11.08    8.36
   2  -9 -18   46.24   13.07
   2  -9 -18   36.54    8.46
   2  -9 -17   18.88    6.60
   2  -9 -17   26.46   10.94
   2  -9 -16   19.07    5.94
  -2   9  16   31.61    6.57
  -2   9  15   17.20    5.01
   2  -9 -15   17.20    5.63
   2  -9 -14  100.25    9.31
  -2   9  14   93.39    9.00
   2  -9 -13  107.83    8.66
  -2   9  13  101.96    9.35
  -2   9  12  182.02   12.26
   2  -9 -12  195.04   10.70
  -2   9  11  141.47   10.65
   2  -9 -11  139.49    8.82
  -2   9  10   23.03    5.16
   2  -9 -10   20.10    4.28
   2  -9  -9  208.81   10.08
  -2   9   9  203.83   12.25
   2  -9  -8   66.15    3.48
   2  -9  -8   67.49    5.76
  -2   9   8   67.59    7.15
  -2   9   7   49.20    6.14
   2  -9  -7   44.79    4.77
   2  -9  -7   53.15    3.42
  -2   9   6    4.92    2.59
   2  -9  -6    6.40    1.57
   2  -9  -6    7.07    2.61
   2  -9  -5  162.75    8.32
  -2   9   5  159.88   10.07
   2  -9  -5  166.08    6.53
   2  -9  -4    7.61    1.92
   2  -9  -4    4.87    2.66
  -2   9   4    6.46    3.13
  -2   9   3   67.37    6.50
   2  -9  -3   58.19    4.36
   2  -9  -3   52.75    5.22
  -2   9   2  288.99   13.38
  -2   9   2  302.72   12.72
   2  -9  -2  302.96    9.99
  -2   9   1   29.17    4.20
   2  -9  -1   31.22    3.63
  -2   9   1   29.18    4.70
  -2   9   0  164.64    9.11
   2  -9   0  166.46    7.92
  -2   9   0  156.10   10.12
   2  -9   1   22.78    3.37
  -2   9  -1   26.72    3.95
  -2   9  -1   20.15    4.16
  -2   9  -2  276.59   14.27
   2  -9   2  274.11   10.63
  -2   9  -2  303.66   11.61
  -2   9  -3  230.53    9.87
  -2   9  -3  232.99   13.54
   2  -9   3  247.90   10.38
  -2   9  -4  309.89   15.97
   2  -9   4  321.68   12.10
  -2   9  -4  322.24   11.26
  -2   9  -5   12.34    2.51
   2  -9   5   14.84    3.40
  -2   9  -5   15.00    4.48
  -2   9  -6  235.12   14.86
  -2   9  -6  238.92    9.15
   2  -9   6  215.14   10.32
  -2   9  -7   73.92    8.70
   2  -9   7   61.84    5.92
  -2   9  -7   75.10    5.05
   2  -9   8  101.82    7.56
  -2   9  -8   87.34    9.84
  -2   9  -9   -1.31    4.15
   2  -9   9    2.13    2.21
  -2   9 -10   55.81    8.63
   2  -9  10   50.02    5.86
  -2   9 -11   28.82    6.86
   2  -9  11   31.04    4.91
   2  -9  12   31.52    5.02
  -2   9 -12   30.60    7.39
  -2   9 -13    9.98    5.46
   2  -9  13   10.43    3.22
  -2   9 -14   14.52    5.99
   2  -9  14    9.57    3.26
  -2   9 -15   -1.70    5.15
   2  -9  15    1.47    2.77
  -2   9 -16    5.29    5.69
   2  -9  16    5.17    2.86
   2  -9  17    1.80    2.89
  -2   9 -17   -1.42    5.54
  -2   9 -18   58.16   11.49
   2  -9  18   39.37    5.86
  -2   9 -19   11.20    6.87
   2  -9  19    6.47    4.03
   2  -9  20   14.06    3.86
  -2   9 -20    5.14    5.79
   2  -9  21   25.51    5.69
  -2   9 -21   32.20   10.28
   2  -9  22   84.43    9.10
  -2   9 -22   90.47   14.86
   2  -8 -28   16.04   15.55
   2  -8 -28   20.53   11.59
   2  -8 -27   36.05   12.87
   2  -8 -27   -7.96   18.09
   2  -8 -26   -8.98   14.69
   2  -8 -26   -7.41    9.83
   2  -8 -25   11.87   15.38
   2  -8 -25   13.19   11.64
   2  -8 -24   12.61   12.81
   2  -8 -24   18.55   10.54
   2  -8 -23   22.76   13.19
   2  -8 -23   29.01   11.13
   2  -8 -22   26.64    9.99
   2  -8 -22   28.96   12.18
   2  -8 -21    7.41   10.24
   2  -8 -21    9.17    8.54
   2  -8 -20   12.02   10.04
   2  -8 -20   15.60    9.13
   2  -8 -19    0.14    9.66
   2  -8 -19    9.16    8.06
   2  -8 -18   68.18   13.35
   2  -8 -18   56.75    9.56
   2  -8 -17   54.98   11.86
   2  -8 -17   66.35    9.23
   2  -8 -16  121.78   10.95
   2  -8 -16  110.53   14.24
   2  -8 -15   50.75    7.33
  -2   8  15   68.53    8.12
  -2   8  14  105.90    9.24
   2  -8 -14   97.45    8.62
  -2   8  13   24.14    4.89
   2  -8 -13   30.90    5.42
  -2   8  12   32.22    5.33
   2  -8 -12   20.93    4.45
   2  -8 -11   55.73    5.74
  -2   8  11   37.29    5.58
  -2   8  10   12.07    3.45
   2  -8 -10   22.02    1.28
   2  -8 -10   18.31    3.95
   2  -8  -9   14.71    1.46
  -2   8   9   12.77    3.69
   2  -8  -9    9.72    3.20
   2  -8  -8   32.54    2.27
   2  -8  -8   34.43    4.57
  -2   8   8   40.30    5.60
   2  -8  -7  164.84    5.33
   2  -8  -7  166.22    8.07
  -2   8   7  166.33   10.16
   2  -8  -6  210.55    6.42
   2  -8  -6  212.17    8.78
  -2   8   6  197.50   10.84
  -2   8   5    5.65    2.84
   2  -8  -5    7.32    1.64
   2  -8  -5    4.94    2.20
   2  -8  -4    3.15    1.48
   2  -8  -4    5.12    2.66
  -2   8   4    3.51    2.38
   2  -8  -3  329.23    9.36
   2  -8  -3  339.50   11.19
  -2   8   3  313.35   12.43
   2  -8  -2  290.15    9.07
  -2   8   2  289.52   11.76
  -2   8   2  296.88   12.52
  -2   8   1  230.52   11.31
   2  -8  -1  244.59    8.60
  -2   8   1  215.36    9.88
  -2   8   0   25.96    4.27
   2  -8   0   21.32    3.03
  -2   8   0   31.35    3.88
  -2   8  -1   15.55    2.98
   2  -8   1   14.25    2.65
  -2   8  -1   14.93    3.50
  -2   8  -2  458.83   17.41
  -2   8  -2  474.90   13.45
   2  -8   2  483.60   13.27
  -2   8  -3  526.38   13.72
   2  -8   3  536.03   14.28
  -2   8  -3  540.18   19.52
   2  -8   4  458.42   13.50
  -2   8  -4  459.54   12.48
   2  -8   5    8.95    2.54
  -2   8  -5   10.84    4.23
  -2   8  -5   12.50    2.20
   2  -8   6  339.94   12.24
  -2   8  -6  311.41   16.23
  -2   8  -6  336.31    9.92
   2  -8   7   58.57    5.35
  -2   8  -7   52.09    7.32
  -2   8  -7   59.49    4.14
   2  -8   8  280.90   11.69
  -2   8  -8  276.74    8.27
  -2   8  -8  277.56   16.40
  -2   8  -9    2.01    3.65
   2  -8   9   -0.73    1.88
  -2   8 -10   38.20    6.95
   2  -8  10   43.32    5.27
  -2   8 -11    7.42    4.12
   2  -8  11   14.23    3.39
   2  -8  12  104.14    7.93
  -2   8 -12   94.89   11.52
   2  -8  13   88.42    7.48
  -2   8 -13   87.20   11.43
   2  -8  14   10.11    3.41
  -2   8 -14    6.83    5.08
   2  -8  15   47.22    5.90
  -2   8 -15   57.27    9.93
   2  -8  16   12.00    3.79
  -2   8 -16    5.81    5.54
  -2   8 -17   15.22    7.19
   2  -8  17   11.57    3.65
   2  -8  18    6.45    3.33
  -2   8 -18    7.45    6.19
   2  -8  19   28.57    4.99
  -2   8 -19   35.04   10.03
   2  -8  20   -4.53    3.49
  -2   8 -20    1.41    5.35
  -2   8 -21    9.25    7.51
   2  -8  21    5.42    3.51
  -2   8 -22   24.53    9.55
   2  -8  22    6.45    3.59
   2  -8  23    5.40    4.00
  -2   8 -23    3.31    6.45
   2  -7 -29  -57.60   20.16
   2  -7 -29   27.51   11.22
   2  -7 -28   -3.55   11.00
   2  -7 -28   39.63   19.99
   2  -7 -27   28.96   11.24
   2  -7 -27   11.20   15.64
   2  -7 -26   -0.14    9.63
   2  -7 -26   20.03   15.89
   2  -7 -25   28.80   16.25
   2  -7 -25   25.35   11.53
   2  -7 -24   24.75   16.35
   2  -7 -24   10.88    9.46
   2  -7 -23   76.02   16.90
   2  -7 -23   93.26   15.27
   2  -7 -22   17.98   11.99
   2  -7 -22   12.28    9.28
   2  -7 -21   35.02   12.98
   2  -7 -21   54.43   11.88
   2  -7 -20   11.18   10.86
   2  -7 -20   14.45    8.16
   2  -7 -19    4.50    9.63
   2  -7 -19    2.22    7.60
   2  -7 -18   18.21   11.28
   2  -7 -18    4.32    7.54
   2  -7 -17    9.86    6.84
   2  -7 -17    3.89    8.57
   2  -7 -16  126.57   15.57
   2  -7 -16  139.44   11.48
   2  -7 -15   66.63   11.18
   2  -7 -15   63.59    8.32
   2  -7 -14   94.70    8.47
  -2   7  13   83.93    7.84
   2  -7 -13   82.25    7.69
   2  -7 -12  113.83    8.29
  -2   7  12  114.06    8.88
  -2   7  11  478.67   17.16
   2  -7 -11  479.44   14.57
   2  -7 -10  321.65   11.41
  -2   7  10  307.04   13.44
   2  -7  -9   86.25    2.92
   2  -7  -9   88.13    2.71
  -2   7   9   86.84    7.27
   2  -7  -9   88.09    6.09
   2  -7  -8   54.02    2.80
   2  -7  -8   57.48    4.99
   2  -7  -8   50.45    2.44
  -2   7   8   45.92    5.48
   2  -7  -7  838.54   10.83
   2  -7  -7  787.59   11.77
   2  -7  -7  814.51   16.02
  -2   7   7  750.46   19.99
   2  -7  -6  855.80   11.84
   2  -7  -6  832.14   15.54
  -2   7   6  826.20   20.41
   2  -7  -5  195.72    7.58
   2  -7  -5  204.58    6.20
  -2   7   5  195.39    9.80
   2  -7  -4  109.08    5.76
   2  -7  -4  103.67    4.77
  -2   7   4  110.20    7.31
  -2   7   3  382.52   12.80
   2  -7  -3  381.22    9.24
   2  -7  -2  274.77    8.11
  -2   7   2  272.12   10.66
  -2   7   2  287.59   11.32
  -2   7   1  271.51   11.23
   2  -7  -1  259.46    8.26
  -2   7   1  253.48    9.99
  -2   7   0    3.69    1.82
  -2   7   0    5.50    2.33
   2  -7   0    4.72    1.50
  -2   7  -1  601.69   14.24
   2  -7   1  579.06   12.99
  -2   7  -1  591.20   17.85
  -2   7  -2   16.82    3.80
  -2   7  -2   14.56    2.40
   2  -7   2   10.95    2.30
  -2   7  -3  211.00    7.99
   2  -7   3  214.24    8.42
  -2   7  -3  196.66   11.27
   2  -7   4    7.22    2.03
  -2   7  -4   12.74    3.72
  -2   7  -4    8.48    1.81
   2  -7   5   34.77    3.87
  -2   7  -5   35.03    5.50
  -2   7  -5   36.62    3.23
  -2   7  -6  127.64   10.38
  -2   7  -6  120.79    5.43
   2  -7   6  121.71    7.03
   2  -7   7   38.34    4.39
  -2   7  -7   35.61    5.95
  -2   7  -7   29.73    2.69
  -2   7  -8    4.80    3.88
  -2   7  -8    2.49    1.27
   2  -7   8    2.01    1.98
  -2   7  -9    4.24    1.32
   2  -7   9    5.65    2.33
  -2   7  -9    3.26    3.05
   2  -7  10  148.43    8.54
  -2   7 -10  138.88   12.35
  -2   7 -10  157.63    4.95
   2  -7  11   32.09    4.34
  -2   7 -11   25.33    6.11
   2  -7  12   45.43    5.28
  -2   7 -12   40.13    7.57
   2  -7  13   36.84    4.81
  -2   7 -13   24.24    6.61
   2  -7  14   68.72    6.45
  -2   7 -14   67.42   10.51
  -2   7 -15  116.76   13.64
   2  -7  15  116.83    8.47
   2  -7  16    9.46    3.12
  -2   7 -16   16.19    6.86
   2  -7  17   42.60    5.59
  -2   7 -17   32.00    8.35
   2  -7  18    3.03    2.74
  -2   7 -18    4.12    6.04
   2  -7  19   62.68    6.90
  -2   7 -19   68.21   12.08
   2  -7  20    0.15    2.66
  -2   7 -20    3.40    5.62
   2  -7  21   33.52    5.53
  -2   7 -21   31.48    9.85
   2  -7  22    3.52    2.95
  -2   7 -22    5.21    6.15
  -2   7 -23   12.18    7.84
   2  -7  23    8.55    3.67
   2  -7  24  102.20    9.71
  -2   7 -24  102.99   16.11
   2  -7  25   44.48    6.88
  -2   7 -25   44.12   12.43
   2  -6 -30   19.65   20.52
   2  -6 -30    9.79   10.34
   2  -6 -29  -22.47   17.69
   2  -6 -29   14.77   11.18
   2  -6 -28   50.44   14.26
   2  -6 -28   23.44   14.06
   2  -6 -27   -8.81    8.90
   2  -6 -26    4.82    9.17
   2  -6 -26   17.48   15.17
   2  -6 -25    3.01   15.50
   2  -6 -25  -10.58    9.92
   2  -6 -24   10.22    9.05
   2  -6 -24   34.35   14.25
   2  -6 -23   56.02   17.02
   2  -6 -23   37.05   11.60
   2  -6 -22    1.55   12.15
   2  -6 -22    9.39    9.13
   2  -6 -21   -0.75   10.82
   2  -6 -21   20.96    9.88
   2  -6 -20   25.84   13.11
   2  -6 -20   -3.45    8.30
   2  -6 -19   11.56    9.84
   2  -6 -19  -10.28    8.84
   2  -6 -18    2.20    7.24
   2  -6 -18    7.80    9.38
   2  -6 -17   28.81    7.96
   2  -6 -17   29.62   10.33
   2  -6 -16    8.33    8.78
   2  -6 -16   -8.70    7.12
   2  -6 -15   -7.18    7.85
   2  -6 -15   -1.10    6.29
   2  -6 -14  181.23   15.73
   2  -6 -14  193.87   12.11
   2  -6 -13   17.16    8.79
   2  -6 -13    5.28    4.95
   2  -6 -12  353.35   13.31
  -2   6  12  314.58   13.63
  -2   6  11   98.20    7.74
   2  -6 -11  117.22    7.74
  -2   6  10  371.77   14.22
   2  -6 -10  426.07   12.61
  -2   6   9   40.82    5.08
   2  -6  -9   41.44    4.46
   2  -6  -9   34.09    1.58
   2  -6  -9   34.96    1.50
   2  -6  -8  115.49    3.46
   2  -6  -8  106.02    6.10
   2  -6  -8  108.23    3.13
  -2   6   8  111.01    7.63
   2  -6  -7  870.40    9.87
   2  -6  -7  853.92   10.70
   2  -6  -7  834.14   15.14
  -2   6   7  807.80   19.49
   2  -6  -6  703.13   13.36
   2  -6  -6  684.23    9.60
   2  -6  -6  689.94   10.83
  -2   6   6  647.92   17.08
   2  -6  -5  204.09    7.09
   2  -6  -5  200.73    5.57
  -2   6   5  209.98    9.53
   2  -6  -5  206.60    6.50
   2  -6  -4   12.32    2.25
   2  -6  -4   13.10    1.75
   2  -6  -3   74.05    3.84
  -2   6   3   70.85    5.41
   2  -6  -2  158.65    5.76
  -2   6   2  150.81    7.51
  -2   6   2  138.01    7.05
  -2   6   1    9.17    2.47
   2  -6  -1    9.78    1.81
  -2   6   1    7.37    1.92
  -2   6   0   71.09    4.76
   2  -6   0   66.50    4.12
  -2   6   0   62.16    5.39
  -2   6  -1    2.39    2.10
   2  -6   1    2.56    1.29
  -2   6  -1    3.59    1.51
   2  -6   2  290.58    8.88
  -2   6  -2  285.65    8.63
  -2   6  -2  264.24   11.69
   2  -6   3   13.37    3.03
   2  -6   3   13.02    2.25
  -2   6  -3   13.15    2.00
  -2   6  -3    6.97    2.80
  -2   6  -4  469.67   16.98
   2  -6   4  479.02   15.04
   2  -6   4  490.83   12.38
  -2   6  -4  496.26   10.38
  -2   6  -5   11.11    3.51
   2  -6   5   17.77    2.88
   2  -6   5    9.39    2.85
  -2   6  -5   14.81    1.99
  -2   6  -6  424.51   17.41
   2  -6   6  399.04   13.36
   2  -6   6  409.04   11.90
  -2   6  -6  418.97    8.69
  -2   6  -7   42.16    6.18
   2  -6   7   46.74    4.40
   2  -6   7   36.94    4.69
  -2   6  -7   49.54    2.94
  -2   6  -8   69.12    8.08
   2  -6   8   66.33    5.17
   2  -6   8   68.01    5.84
  -2   6  -8   78.21    3.43
   2  -6   9  152.56    7.89
  -2   6  -9  156.84    4.49
  -2   6  -9  162.72   12.38
  -2   6 -10  388.00    6.52
   2  -6  10  368.98   12.49
  -2   6 -10  349.80   18.49
   2  -6  11    0.97    1.95
  -2   6 -11    1.90    0.66
   2  -6  12   77.03    6.29
  -2   6 -12   72.64    9.72
  -2   6 -13   40.00    7.81
   2  -6  13   39.33    4.67
   2  -6  14  802.53   20.41
  -2   6 -14  781.45   31.43
   2  -6  15    4.48    2.29
  -2   6 -15   10.79    5.71
   2  -6  16   15.25    3.59
  -2   6 -16   13.48    6.09
  -2   6 -17   16.03    6.51
   2  -6  17   14.78    3.53
  -2   6 -18  100.86   13.35
   2  -6  18   90.09    7.87
   2  -6  19    6.47    2.61
  -2   6 -19    3.47    5.40
   2  -6  20   28.59    4.92
  -2   6 -20   23.41    8.08
  -2   6 -21    1.65    5.09
   2  -6  21    1.39    2.83
  -2   6 -22   18.30    8.36
   2  -6  22   19.83    4.51
   2  -6  23    3.35    3.27
  -2   6 -23   10.92    8.46
   2  -6  24   22.65    4.89
  -2   6 -24   39.48   11.77
   2  -6  25   18.07    4.89
  -2   6 -25   38.09   11.18
   2  -6  26   23.16    5.39
  -2   6 -26   25.16   10.24
   2  -6  27    5.42    4.39
   2  -5 -31    5.42    8.78
   2  -5 -30   16.29   11.24
   2  -5 -30    0.31   14.67
   2  -5 -29   25.38   15.93
   2  -5 -29   58.75   15.03
   2  -5 -28   20.19   10.18
   2  -5 -28  -23.14   20.62
   2  -5 -27   12.99   10.02
   2  -5 -27   -7.13   14.26
   2  -5 -26    5.64    8.65
   2  -5 -26   -0.02   15.98
   2  -5 -25    2.43    8.96
   2  -5 -25    5.36   13.11
   2  -5 -24   19.30    9.36
   2  -5 -24   38.16   14.04
   2  -5 -23   -2.72    8.31
   2  -5 -23  -13.92   12.45
   2  -5 -22    1.62   10.61
   2  -5 -22   18.18    9.44
   2  -5 -21    6.82   10.84
   2  -5 -21   13.78    7.99
   2  -5 -20    4.17   10.77
   2  -5 -20   30.54   10.81
   2  -5 -19  192.08   16.43
   2  -5 -19  137.74   17.64
   2  -5 -18   22.62   10.07
   2  -5 -18   -4.85    7.51
   2  -5 -17    7.71   10.01
   2  -5 -17    7.00    7.45
   2  -5 -16  557.64   29.00
   2  -5 -16  537.37   21.87
   2  -5 -15  220.86   18.75
   2  -5 -15  182.78   13.29
   2  -5 -14   73.01    8.67
   2  -5 -14   82.94   13.21
   2  -5 -13   46.93   10.81
   2  -5 -13   29.47    6.52
   2  -5 -12   79.16   11.86
   2  -5 -12   89.38    7.89
   2  -5 -11  389.95   19.84
   2  -5 -11  393.70   13.06
  -2   5  10  695.77   18.20
   2  -5 -10  631.23   15.14
  -2   5   9   58.18    5.42
   2  -5  -9   55.92    4.80
   2  -5  -9   59.17    1.82
  -2   5   8   11.18    1.42
   2  -5  -8    8.31    2.60
  -2   5   8    5.69    2.54
   2  -5  -8    8.28    1.01
   2  -5  -7  173.55    6.66
   2  -5  -7  176.54    4.30
  -2   5   7  160.66    8.19
  -2   5   7  182.26    5.42
   2  -5  -6  205.49    5.18
  -2   5   6  190.78    8.76
  -2   5   6  183.93    5.94
   2  -5  -6  204.37    6.77
  -2   5   5   10.88    2.59
  -2   5   5   12.21    1.92
   2  -5  -5   10.51    1.84
   2  -5  -5   10.44    1.49
   2  -5  -4    4.75    1.27
  -2   5   4    6.26    1.63
   2  -5  -4    5.11    1.36
  -2   5   4    5.81    2.25
  -2   5   3   15.95    2.81
  -2   5   3   12.61    2.18
   2  -5  -3   13.24    2.00
  -2   5   2    2.43    1.43
  -2   5   2    5.67    1.83
  -2   5   2    4.19    1.60
  -2   5   1   44.40    4.10
  -2   5   1   38.58    3.45
  -2   5   1   41.98    3.86
  -2   5   0  105.14    6.40
  -2   5   0  103.51    5.16
  -2   5   0  107.98    6.34
  -2   5  -1  250.43    7.56
  -2   5  -1  236.06    9.82
  -2   5  -1  237.76    9.81
   2  -5   1  252.67    8.86
  -2   5  -2  473.19   14.48
  -2   5  -2  488.13    9.96
  -2   5  -2  474.63   14.39
   2  -5   2  501.23   12.27
  -2   5  -3   37.86    4.57
   2  -5   3   36.73    3.53
  -2   5  -3   31.93    2.52
  -2   5  -3   37.56    4.67
  -2   5  -4    7.17    1.26
  -2   5  -4    9.36    2.89
   2  -5   4   10.38    2.32
  -2   5  -4    6.57    2.60
   2  -5   5  317.22   10.52
   2  -5   5  343.01    9.95
  -2   5  -5  344.28   14.55
  -2   5  -5  338.64    6.85
  -2   5  -6    1.16    2.52
  -2   5  -6    4.71    1.00
   2  -5   6    6.48    2.36
   2  -5   6    4.42    1.62
  -2   5  -7   50.83    6.64
   2  -5   7   46.22    4.04
   2  -5   7   52.19    4.47
  -2   5  -7   50.45    2.32
   2  -5   8  102.35    5.12
  -2   5  -8  115.02    9.83
   2  -5   8  118.01    6.47
  -2   5  -8  122.20    3.24
  -2   5  -9  282.61    4.57
   2  -5   9  259.83    9.86
   2  -5   9  244.96    6.16
  -2   5  -9  248.99   14.80
  -2   5 -10  929.70   29.26
   2  -5  10  930.86   18.79
  -2   5 -11   31.49    5.99
   2  -5  11   33.89    4.07
   2  -5  12   70.23    5.75
  -2   5 -12   66.48    9.14
  -2   5 -12   61.82    2.42
  -2   5 -12   60.76    2.11
  -2   5 -13   12.65    1.42
  -2   5 -13   12.50    5.49
   2  -5  13   12.66    2.95
  -2   5 -14  251.09   18.01
   2  -5  14  259.20   10.98
   2  -5  15    7.67    2.61
  -2   5 -15   -0.01    4.27
   2  -5  16    9.72    2.88
  -2   5 -16    0.11    4.51
   2  -5  17  106.79    7.89
  -2   5 -17  109.15   13.21
  -2   5 -18   67.88   11.58
   2  -5  18   82.25    7.14
   2  -5  19    9.50    3.49
  -2   5 -19    3.12    5.69
   2  -5  20   10.69    3.41
  -2   5 -20    8.64    6.86
   2  -5  21   35.93    5.54
  -2   5 -21   27.70    8.78
   2  -5  22   -0.93    2.63
  -2   5 -22   -4.53    6.71
   2  -5  23    6.80    3.34
  -2   5 -23   13.19    7.87
   2  -5  24   29.97    5.22
  -2   5 -24   38.99   11.33
   2  -5  25   -0.76    2.82
  -2   5 -25    5.13    7.03
   2  -5  26    6.38    3.63
  -2   5 -26    0.96    7.58
  -2   5 -27    2.31    7.69
   2  -5  27    3.38    3.07
   2  -5  28   20.37    4.89
   2  -4 -32    7.48    9.96
   2  -4 -31   17.11   11.51
   2  -4 -31   21.90   18.48
   2  -4 -30    5.84    9.46
   2  -4 -30    9.67   15.09
   2  -4 -29   15.83    9.58
   2  -4 -29  -12.15   14.41
   2  -4 -28    2.34    9.75
   2  -4 -28  -29.84   14.87
   2  -4 -27   11.39    9.57
   2  -4 -27   14.70   15.06
   2  -4 -26   41.71   12.36
   2  -4 -26   20.31   15.24
   2  -4 -25   17.09    8.98
   2  -4 -25   49.23   16.76
   2  -4 -24    6.20    8.39
   2  -4 -24    5.23   13.29
   2  -4 -23  141.15   20.44
   2  -4 -23  111.31   14.65
   2  -4 -22    5.79    7.95
   2  -4 -22   10.78   12.51
   2  -4 -21  248.78   19.41
   2  -4 -21  260.50   24.28
   2  -4 -20  151.13   19.97
   2  -4 -20  196.88   17.30
   2  -4 -19    1.54    9.30
   2  -4 -19    5.65    7.44
   2  -4 -18  142.02   13.72
   2  -4 -18  125.40   16.85
  -2   4  17   11.83    1.36
   2  -4 -17    3.51    7.32
  -2   4  16   17.37    1.48
   2  -4 -16   24.44   11.96
   2  -4 -16   12.78    7.94
  -2   4  15  409.72    5.82
   2  -4 -15  372.64   23.31
   2  -4 -15  392.85   18.82
  -2   4  14   46.65    1.93
   2  -4 -14   56.53    9.14
   2  -4 -13  124.28    9.88
   2  -4 -13  109.24   13.23
  -2   4  13  133.38    3.06
  -2   4  12   12.69    1.04
   2  -4 -12   11.00    0.86
   2  -4 -12   10.81    8.14
   2  -4 -12    9.57    5.44
   2  -4 -11   17.30    4.72
   2  -4 -11   27.87    8.04
   2  -4 -11   31.62    1.31
  -2   4  11   27.91    1.45
   2  -4 -10   12.97    6.91
  -2   4  10    7.06    0.82
   2  -4 -10    6.48    3.53
   2  -4 -10    7.38    0.73
   2  -4  -9  235.44    8.84
   2  -4  -9  221.68    3.62
  -2   4   9  224.55    4.39
   2  -4  -9  217.05   14.26
  -2   4   8  432.81    6.57
   2  -4  -8  430.47    5.57
   2  -4  -8  462.33   18.77
   2  -4  -8  437.67   10.74
   2  -4  -7   12.16    1.19
  -2   4   7   11.82    1.36
   2  -4  -7   13.19    2.46
  -2   4   7   16.43    3.02
   2  -4  -6  229.24    6.69
  -2   4   6  229.92    5.78
   2  -4  -6  234.00    4.89
  -2   4   6  226.38    8.74
  -2   4   5   76.18    3.65
   2  -4  -5   63.64    3.86
   2  -4  -5   78.18    3.80
  -2   4   5   63.53    4.63
   2  -4  -5   78.03    3.10
  -2   4   4   86.97    5.08
   2  -4  -4   96.10    4.87
  -2   4   4  102.62    4.51
   2  -4  -4  105.54    3.98
   2  -4  -4  103.96    3.95
  -2   4   3   49.81    3.86
   2  -4  -3   57.88    3.21
   2  -4  -3   54.50    3.94
   2  -4  -3   59.27    2.99
  -2   4   3   53.87    3.59
  -2   4   2  711.98   13.24
   2  -4  -2  733.86   12.02
   2  -4  -2  749.65   14.81
  -2   4   2  714.11   13.45
  -2   4   2  726.60   12.82
   2  -4  -1   65.77    4.82
  -2   4   1   58.67    4.23
  -2   4   1   55.72    3.84
   2  -4  -1   57.80    4.08
  -2   4   1   59.05    3.79
  -2   4   0  443.90   11.69
  -2   4   0  442.55   11.31
  -2   4   0  435.35    9.48
   2  -4   0  426.58   10.06
  -2   4  -1   49.35    4.12
  -2   4  -1   50.17    3.11
  -2   4  -1   48.87    4.28
   2  -4   1   49.83    3.44
  -2   4  -2  178.00    8.24
  -2   4  -2  165.02    5.14
  -2   4  -2  180.22    8.40
   2  -4   2  175.71    6.05
  -2   4  -3  303.61   11.53
  -2   4  -3  323.11   11.43
  -2   4  -3  316.92    6.39
   2  -4   3  312.37    7.87
  -2   4  -4   14.98    1.39
   2  -4   4   16.74    2.04
  -2   4  -4   15.34    2.99
  -2   4  -4   12.68    2.78
  -2   4  -5 1472.15   28.21
  -2   4  -5 1497.57   10.80
   2  -4   5 1529.31   17.58
  -2   4  -6 1382.63   26.31
  -2   4  -6 1387.18   28.89
  -2   4  -7   52.79    6.37
  -2   4  -7   54.81    5.71
  -2   4  -8  111.71    9.49
  -2   4  -9    2.60    3.22
   2  -4   9    3.67    1.68
   2  -4  10  322.43   10.54
  -2   4 -10  313.84   16.92
   2  -4  11    1.68    1.65
  -2   4 -11    3.75    0.68
  -2   4 -11    2.40    0.80
  -2   4 -12   80.40    3.69
  -2   4 -12  101.46   11.00
   2  -4  12   83.59    5.85
  -2   4 -13   15.82    5.91
   2  -4  13   17.93    3.15
  -2   4 -13   18.43    2.48
  -2   4 -14    2.61    1.91
  -2   4 -14    0.23    4.40
   2  -4  14    1.66    1.83
   2  -4  15  116.55    7.40
  -2   4 -15  108.09   12.15
  -2   4 -15  117.79    7.01
   2  -4  16   71.50    6.14
  -2   4 -16   79.77   11.42
  -2   4 -16   71.49    6.20
   2  -4  17    1.20    1.89
  -2   4 -17   -0.42    4.79
  -2   4 -18   26.10    7.94
   2  -4  18   26.41    4.28
   2  -4  19   68.37    6.37
  -2   4 -19   55.07   10.62
   2  -4  20   -1.67    2.81
  -2   4 -20    2.23    5.52
   2  -4  21    2.12    3.09
  -2   4 -21    3.74    6.08
   2  -4  22   52.32    5.97
  -2   4 -22   57.37   12.10
  -2   4 -23   23.33    9.04
   2  -4  23   24.17    4.59
  -2   4 -24   11.55    7.76
   2  -4  24    6.32    3.19
   2  -4  25   16.43    4.59
  -2   4 -25   24.56    9.60
   2  -4  26   14.31    4.12
  -2   4 -26    6.97    8.46
   2  -4  27   15.69    4.29
  -2   4 -27   19.55    9.71
   2  -4  28   -0.66    3.28
  -2   4 -28   12.77   10.40
   2  -4  29    2.65    3.06
   2  -4  30   -0.55    3.47
   2  -3 -32    6.82    9.58
   2  -3 -32   60.50   19.41
   2  -3 -31    3.50    8.64
   2  -3 -31    2.39   16.07
   2  -3 -30   -1.50    8.09
   2  -3 -30   40.34   19.07
   2  -3 -29   10.09    9.37
   2  -3 -29   -2.92   14.03
   2  -3 -28   14.16    9.72
   2  -3 -28    7.47   14.67
   2  -3 -27   -1.65    8.20
   2  -3 -27   -1.54   12.28
   2  -3 -26   62.35   13.08
   2  -3 -26   33.25   15.72
   2  -3 -25    7.61    8.22
   2  -3 -25   21.24   14.83
   2  -3 -24   -3.13    7.40
   2  -3 -24  -16.13   12.98
   2  -3 -23   36.51    9.95
   2  -3 -23   28.95   13.59
   2  -3 -22    1.36    7.09
   2  -3 -22    6.20   11.35
   2  -3 -21   12.22    7.90
   2  -3 -21   12.13   10.69
   2  -3 -20  144.16   18.78
   2  -3 -20  122.92   13.86
   2  -3 -19    2.27    7.06
  -2   3  19    7.88    1.69
   2  -3 -18  123.47   16.78
  -2   3  18  117.30    4.75
   2  -3 -18  118.14   13.08
   2  -3 -17   -5.68    8.05
  -2   3  17    0.34    0.98
  -2   3  16   56.73    3.15
   2  -3 -16   46.20    9.78
  -2   3  15  110.85    5.30
   2  -3 -15  120.39   15.06
  -2   3  15  113.20    4.19
   2  -3 -14  153.05   15.67
   2  -3 -14  128.65   11.54
  -2   3  14  144.67    4.49
  -2   3  13   30.84    2.06
   2  -3 -13   27.98    1.83
   2  -3 -13   19.20   10.17
   2  -3 -12  183.45    4.30
   2  -3 -12  195.22   15.82
   2  -3 -12  179.72   11.22
  -2   3  12  175.04    4.46
  -2   3  11  266.38    5.26
   2  -3 -11  264.38    4.97
   2  -3 -11  273.54   17.26
   2  -3 -11  231.36   11.57
  -2   3  10   14.40    1.34
   2  -3 -10   16.68    6.89
   2  -3 -10   14.47    1.22
   2  -3 -10   15.04    4.83
   2  -3  -9   88.35    2.70
  -2   3   9   84.69    2.89
   2  -3  -9   83.93    9.67
   2  -3  -9   81.34    6.33
  -2   3   8  141.82    3.77
   2  -3  -8  150.90    7.01
   2  -3  -8  141.40   11.19
   2  -3  -8  146.53    3.44
   2  -3  -7    2.32    0.67
  -2   3   7    3.64    0.90
   2  -3  -7    0.42    2.16
   2  -3  -7    1.11    4.68
  -2   3   7    5.72    1.40
   2  -3  -6  395.78    6.04
  -2   3   6  384.84    6.60
   2  -3  -6  390.60   15.74
  -2   3   6  390.13    7.05
   2  -3  -6  407.42    8.48
   2  -3  -5 1240.61   13.17
  -2   3   5 1309.27   12.91
  -2   3   5 1297.08   12.07
   2  -3  -5 1321.78   11.60
   2  -3  -4  306.93    5.97
   2  -3  -4  304.18   12.38
   2  -3  -4  306.45    6.08
  -2   3   4  308.41    6.72
   2  -3  -4  262.15    6.45
   2  -3  -3  529.86    9.72
   2  -3  -3  583.72    7.63
  -2   3   3  569.67    9.71
   2  -3  -3  568.75    8.86
   2  -3  -2  910.51   12.03
  -2   3   2  872.00   11.57
  -2   3   2  927.95   13.18
   2  -3  -2  942.03   14.87
   2  -3  -2  857.29   13.15
   2  -3  -1   77.52    4.39
  -2   3   1   81.85    3.91
   2  -3  -1   77.71    3.77
  -2   3   1   78.75    4.20
   2  -3  -1   82.56    4.20
   2  -3   0  342.16    8.32
  -2   3   0  341.42    9.10
   2  -3   0  338.39    9.68
  -2   3   0  313.26    8.26
  -2   3   0  355.04    7.39
   2  -3   0  314.48    7.50
  -2   3  -1  228.05    7.92
   2  -3   1  206.81    5.62
  -2   3  -1  231.30    7.94
  -2   3  -1  249.74    5.68
   2  -3   1  230.13    8.67
  -2   3  -2  406.00   11.01
   2  -3   2  395.54    7.18
   2  -3   2  416.83   12.50
  -2   3  -2  398.15   11.22
  -2   3  -3   11.68    2.40
   2  -3   3    6.23    1.79
  -2   3  -3    8.69    2.34
   2  -3   3   12.23    1.36
  -2   3  -4  484.81   14.44
  -2   3  -4  494.91   13.37
  -2   3  -5   26.32    4.14
  -2   3  -5   24.02    3.23
  -2   3  -6  428.22   13.58
  -2   3  -6  398.11   14.94
  -2   3  -7  129.91    8.05
  -2   3  -7  133.44    9.53
  -2   3  -8   -2.14    3.39
  -2   3  -8    0.49    1.88
  -2   3  -9   55.89    7.42
  -2   3  -9   41.08    5.06
  -2   3 -10   35.42    4.88
  -2   3 -10   34.87    2.40
  -2   3 -10   41.74    1.76
  -2   3 -10   34.38    6.48
  -2   3 -11   54.04    3.72
  -2   3 -11   48.48    8.13
   2  -3  11   50.00    4.23
  -2   3 -12  186.68   14.21
   2  -3  12  162.18    7.55
  -2   3 -12  174.20    7.68
   2  -3  13   95.16    5.91
  -2   3 -13   89.73    3.83
  -2   3 -13   89.15   10.44
  -2   3 -13   83.92    6.19
   2  -3  14   90.56    6.06
  -2   3 -14   91.81    4.20
  -2   3 -14   81.55    6.91
  -2   3 -14   78.15   10.70
  -2   3 -15    8.63    3.81
  -2   3 -15   10.67    6.07
   2  -3  15    8.87    2.64
   2  -3  16  228.69    9.93
  -2   3 -16  231.72   12.68
  -2   3 -16  215.57   17.50
   2  -3  17  350.43   12.60
  -2   3 -17  374.22   16.92
  -2   3 -17  360.65   22.73
  -2   3 -18  292.62   21.23
   2  -3  18  284.13   11.62
  -2   3 -18  267.13   15.31
   2  -3  19   -1.52    2.49
  -2   3 -19   -3.55    7.69
   2  -3  20  107.30    7.59
  -2   3 -20   84.24   13.30
  -2   3 -21  128.02   16.22
   2  -3  21  113.80    8.20
  -2   3 -22   11.85    8.27
   2  -3  22    5.27    2.35
   2  -3  23    4.94    2.68
  -2   3 -23    6.61    8.45
   2  -3  24    2.78    2.73
  -2   3 -24    2.24    6.90
   2  -3  25    0.78    2.84
  -2   3 -25   16.19   10.58
   2  -3  26   23.24    4.53
  -2   3 -26   32.29   11.10
  -2   3 -27   21.52    9.45
   2  -3  27   21.67    4.92
  -2   3 -28   -7.60    8.84
   2  -3  28    6.21    3.63
   2  -3  29    3.00    3.06
  -2   3 -29   -6.68    9.70
   2  -3  30    4.63    3.90
   2  -2 -32    1.63   13.20
   2  -2 -31   -7.90   13.72
   2  -2 -31    6.16    9.29
   2  -2 -30   30.04   16.20
   2  -2 -30   17.29    9.99
   2  -2 -29   14.97   10.11
   2  -2 -29   12.64   16.12
   2  -2 -28   22.01   10.13
   2  -2 -28   -2.91   13.87
   2  -2 -27   32.70   15.25
   2  -2 -27  -12.86    9.33
   2  -2 -26    6.79    8.18
   2  -2 -26  -25.00   14.56
   2  -2 -25   40.69    9.59
   2  -2 -25   28.15   14.13
   2  -2 -24   32.57    9.06
   2  -2 -24   24.33   14.25
   2  -2 -23   21.96    7.92
   2  -2 -23  -14.91   12.77
   2  -2 -22   16.76    7.78
   2  -2 -22   34.10   12.95
   2  -2 -21   -7.75    6.81
  -2   2  21    1.76    1.64
   2  -2 -21    8.94   11.08
   2  -2 -20   15.91    6.51
  -2   2  20   21.73    2.51
   2  -2 -20   14.42   11.41
   2  -2 -19   41.94    9.02
  -2   2  19   40.50    3.40
   2  -2 -19   54.01   13.02
   2  -2 -18    5.28    6.10
  -2   2  18   -1.35    1.61
   2  -2 -18   -4.33   10.12
  -2   2  17  278.86    7.92
   2  -2 -17  294.79   23.51
   2  -2 -17  276.44   18.01
   2  -2 -16    6.18    6.12
  -2   2  16    2.31    1.29
   2  -2 -16   -4.14    9.53
  -2   2  15    1.94    1.25
   2  -2 -15   -1.82    6.06
   2  -2 -15    0.75    9.60
   2  -2 -14    3.30    5.70
  -2   2  14    2.60    1.08
   2  -2 -14    0.54    8.24
  -2   2  13  248.60    6.45
   2  -2 -13  235.70   18.28
   2  -2 -13  235.03   14.10
  -2   2  12  258.95    6.25
   2  -2 -12  271.09    6.24
   2  -2 -12  254.48   18.02
   2  -2 -12  223.37   13.05
   2  -2 -11  152.24    4.41
   2  -2 -11  142.50   13.47
  -2   2  11  149.61    4.63
   2  -2 -11  126.73    9.67
   2  -2 -10  157.32    4.30
   2  -2 -10  138.34    9.16
   2  -2 -10  139.37   12.63
  -2   2  10  150.53    4.44
   2  -2  -9  294.56    5.64
  -2   2   9  288.61    5.91
   2  -2  -9  262.87   15.64
   2  -2  -9  277.02   11.15
   2  -2  -8  423.81   18.35
   2  -2  -8  452.00   12.67
  -2   2   8  468.19    9.52
   2  -2  -8  463.78    6.89
  -2   2   8  466.67    7.20
   2  -2  -7  456.80    6.73
   2  -2  -7  525.39   19.20
  -2   2   7  479.49    8.73
  -2   2   7  489.68    7.28
   2  -2  -7  482.34   11.62
  -2   2   6 1036.34   10.54
   2  -2  -6 1057.23   14.65
   2  -2  -6 1095.14   26.21
   2  -2  -6 1007.09    9.96
  -2   2   6 1035.60   11.47
   2  -2  -5  228.49    4.78
   2  -2  -5  213.67    5.77
  -2   2   5  221.65    4.75
   2  -2  -5  220.67   11.81
  -2   2   5  222.27    4.96
  -2   2   4  655.62    8.67
  -2   2   4  634.93    6.75
   2  -2  -4  589.99    7.78
   2  -2  -4  603.33    7.94
   2  -2  -4  693.75   18.78
   2  -2  -3  339.36    6.25
  -2   2   3  336.10    6.53
   2  -2  -3  302.05    5.30
   2  -2  -3  283.65    4.60
   2  -2  -3  345.63   12.63
   2  -2  -3  324.38    9.00
   2  -2  -2  171.27    6.15
   2  -2  -2  178.26    3.24
  -2   2   2  172.44    5.00
   2  -2  -2  181.79    4.46
   2  -2  -2  194.00    9.24
   2  -2  -2  178.58    4.79
   2  -2  -1  518.50    8.58
   2  -2  -1  539.78    8.75
   2  -2  -1  492.63    9.46
  -2   2   1  503.74    7.29
   2  -2  -1  515.76   13.31
  -2   2   1  465.69    8.70
  -2   2   0  167.18    5.54
   2  -2   0  153.14    4.90
   2  -2   0  175.62    5.35
  -2   2   0  155.67    4.86
   2  -2   0  150.26    7.05
   2  -2   0  159.81    5.55
   2  -2   1    8.71    3.05
  -2   2  -1    8.22    1.58
   2  -2   1    8.16    1.24
  -2   2  -1    5.61    1.45
   2  -2   1    9.15    1.69
   2  -2   1    8.12    1.91
  -2   2  -2   97.91    5.15
   2  -2   2  108.03    5.03
   2  -2   2  105.90    4.75
   2  -2   2  107.76    5.68
   2  -2   2  100.60    3.01
  -2   2  -2  108.42    5.14
   2  -2   3  618.84   14.42
  -2   2  -3  585.52   12.47
   2  -2   4  291.64   10.58
  -2   2  -4  283.88    9.23
  -2   2  -4  281.13   10.57
  -2   2  -5  885.01   20.13
  -2   2  -5  866.21   16.90
  -2   2  -6    7.37    2.77
  -2   2  -6   11.49    2.44
  -2   2  -7   19.83    4.54
  -2   2  -7   10.60    2.27
  -2   2  -8  175.82    8.83
  -2   2  -8  170.29   11.02
  -2   2  -9   81.98    4.68
  -2   2  -9   95.70    6.85
  -2   2  -9   96.79    9.03
  -2   2 -10    5.13    1.06
  -2   2 -10    3.91    2.28
  -2   2 -10    4.77    4.45
  -2   2 -10    5.76    2.54
  -2   2 -11   73.53    6.48
  -2   2 -11   67.56    5.71
  -2   2 -11   74.13    3.32
  -2   2 -11   69.59    8.75
  -2   2 -12  523.16   17.32
  -2   2 -12  525.25    9.63
  -2   2 -12  488.98   15.32
  -2   2 -12  527.32   22.19
   2  -2  13   15.91    2.67
  -2   2 -13   19.05    2.25
  -2   2 -13   14.34    4.57
  -2   2 -14   48.67    3.54
   2  -2  14   41.85    4.16
  -2   2 -14   33.87    6.46
  -2   2 -14   38.68    8.66
  -2   2 -15  256.31   13.84
   2  -2  15  306.87   10.64
  -2   2 -15  270.94   18.57
  -2   2 -16  153.03   11.95
  -2   2 -16  159.67   15.17
   2  -2  16  134.62    7.27
   2  -2  17   18.37    3.25
  -2   2 -17    9.33    4.91
  -2   2 -17   10.87    6.05
  -2   2 -18   11.54    6.20
   2  -2  18   26.30    3.77
   2  -2  19    1.81    1.80
  -2   2 -19    5.85    5.00
   2  -2  20    1.69    2.05
  -2   2 -20    0.12    5.62
  -2   2 -20    2.26    5.48
   2  -2  21   18.90    3.61
  -2   2 -21   16.47    8.91
   2  -2  22   98.86    7.56
  -2   2 -22   80.52   13.35
  -2   2 -23    1.21    7.55
   2  -2  23    3.28    2.52
  -2   2 -24   35.14   11.62
   2  -2  24   37.90    5.21
  -2   2 -25   -0.88    7.70
   2  -2  25    1.73    2.25
   2  -2  26   10.45    3.30
  -2   2 -26    3.59    8.08
  -2   2 -27   26.57   11.13
   2  -2  27   25.75    4.67
  -2   2 -28   -1.94   10.42
   2  -2  28   23.13    4.94
   2  -2  29   48.77    6.56
  -2   2 -29   32.80   12.17
   2  -1 -31    4.45    8.94
   2  -1 -31  -10.31   14.20
   2  -1 -30   16.18   15.69
   2  -1 -30    7.56    8.55
   2  -1 -29    8.87   12.23
   2  -1 -29   -4.32    7.68
   2  -1 -28    1.04   13.12
   2  -1 -28    8.66    8.56
   2  -1 -27   25.11   16.28
   2  -1 -27   14.15    9.05
   2  -1 -26   20.62    9.04
   2  -1 -26   19.06   12.02
   2  -1 -25    7.75    8.37
   2  -1 -25   28.55   14.66
   2  -1 -24   24.92    9.04
   2  -1 -24   23.79   12.26
   2  -1 -23  -13.16    8.43
  -2   1  23   -0.94    1.81
   2  -1 -23    8.16   12.24
   2  -1 -22   17.62    7.58
  -2   1  22   12.62    2.39
   2  -1 -22    5.46   11.26
  -2   1  21   17.62    2.76
   2  -1 -21   31.53    9.47
   2  -1 -21   30.16   12.09
  -2   1  20   18.66    2.75
   2  -1 -20   15.50    6.77
  -2   1  19   10.27    2.23
   2  -1 -19   12.04    5.94
   2  -1 -19    5.54   10.47
  -2   1  18  125.08    6.02
   2  -1 -18  110.22   16.53
   2  -1 -18  143.93   14.08
  -2   1  17  250.65    8.25
   2  -1 -17  235.14   16.71
   2  -1 -17  236.38   22.10
   2  -1 -16  216.09   20.02
   2  -1 -16  212.99   15.53
  -2   1  16  198.87    7.16
   2  -1 -15    7.08    6.08
  -2   1  15   -0.48    1.40
   2  -1 -15    4.82    8.59
   2  -1 -14    6.90    4.80
  -2   1  14   17.21    2.25
   2  -1 -14   10.20    9.94
   2  -1 -13  768.58   31.76
   2  -1 -13  816.91   24.99
   2  -1 -12   34.18    6.22
  -2   1  12   30.28    2.51
   2  -1 -12   20.38    7.68
  -2   1  11  494.06    9.29
   2  -1 -11  447.13   22.55
   2  -1 -11  440.48   16.75
   2  -1 -10    7.57    4.30
   2  -1 -10    3.11    0.82
  -2   1  10    6.83    1.26
   2  -1 -10    9.79    6.98
   2  -1  -9  138.52    8.56
   2  -1  -9  137.55    4.36
  -2   1   9  145.51    4.71
   2  -1  -9  124.47   12.64
   2  -1  -8   40.06    5.09
  -2   1   8   42.92    2.57
   2  -1  -8   44.00    2.48
  -2   1   8   40.94    4.00
   2  -1  -8   30.18    7.47
  -2   1   7   15.02    1.54
   2  -1  -7   14.02    3.48
   2  -1  -7   15.45    1.51
   2  -1  -7   17.03    5.56
  -2   1   7   17.82    2.84
   2  -1  -6  951.96   10.38
   2  -1  -6  973.24   16.73
  -2   1   6  906.63   12.44
  -2   1   6  927.40   10.56
  -2   1   5  352.38    6.61
  -2   1   5  313.64    5.99
   2  -1  -5  313.65   14.49
   2  -1  -5  330.11    6.00
   2  -1  -5  313.29    8.43
   2  -1  -4  512.93    7.36
  -2   1   4  503.88    6.25
  -2   1   4  485.42   15.01
   2  -1  -4  499.25   17.21
  -2   1   4  478.02    7.30
   2  -1  -4  510.65    8.76
  -2   1   3 1924.65   14.73
  -2   1   3 1894.76   27.98
   2  -1  -3 1809.55   30.48
   2  -1  -3 1788.02   12.21
  -2   1   2  542.27   14.43
   2  -1  -2  602.20   16.58
   2  -1  -2  565.64    7.88
   2  -1  -1  161.78    4.45
  -2   1   1  158.30    7.94
   2  -1  -1  178.98    9.13
  -2   1   1  159.75    4.58
  -2   1   0  254.92    4.65
  -2   1   0  266.30    6.25
   2  -1   0  262.12   10.04
   2  -1   0  267.73    5.23
   2  -1   0  254.09    5.81
  -2   1   0  271.55    9.52
   2  -1   1   94.64    4.38
   2  -1   1   85.38    3.67
  -2   1  -1   84.87    3.78
   2  -1   1   89.72    5.78
  -2   1  -1   83.63    3.84
  -2   1  -1   94.97    5.59
   2  -1   2 1404.31   18.13
   2  -1   2 1364.82   15.13
  -2   1  -2 1409.93   15.99
  -2   1  -2 1387.57   17.18
   2  -1   2 1298.24   16.52
  -2   1  -2 1473.49   17.57
   2  -1   3 1247.68   15.22
  -2   1  -3 1205.68   15.82
   2  -1   3 1267.64   14.05
  -2   1  -3 1275.39   18.77
   2  -1   4 1733.32   23.18
  -2   1  -4 1697.00   24.00
   2  -1   5  735.16   16.39
  -2   1  -5  684.97   16.67
   2  -1   6   49.62    1.71
  -2   1  -6   51.45    4.03
  -2   1  -6   53.14    5.78
  -2   1  -7 1305.17   20.78
   2  -1   7 1353.53    9.95
  -2   1  -7 1312.81   26.60
  -2   1  -8  506.68    9.76
  -2   1  -8  527.04   13.95
  -2   1  -8  520.17    8.31
  -2   1  -8  547.52   18.22
  -2   1  -9  547.76    9.18
  -2   1  -9  530.66   14.53
  -2   1  -9  543.06   19.42
  -2   1  -9  524.95   11.53
  -2   1 -10 1102.27   14.03
  -2   1 -10 1108.77   18.42
  -2   1 -10 1158.27   22.39
  -2   1 -10 1135.23   29.12
  -2   1 -11   16.89    6.06
  -2   1 -11   12.85    1.93
  -2   1 -11   11.82    2.88
  -2   1 -11   15.34    3.89
  -2   1 -12  345.50   13.32
  -2   1 -12  367.05   13.25
  -2   1 -12  371.24    9.23
  -2   1 -12  326.55   17.31
  -2   1 -13   34.86    7.50
  -2   1 -13   28.50    4.26
  -2   1 -13   28.66    2.91
  -2   1 -13   32.89    5.82
  -2   1 -14    8.72    6.80
  -2   1 -14    6.19    5.24
   2  -1  15  128.94    6.68
  -2   1 -15  105.73    9.89
  -2   1 -15  130.14   13.46
   2  -1  16  156.22    7.43
  -2   1 -16  153.69   12.06
  -2   1 -16  164.29   15.36
   2  -1  17  232.05    9.27
  -2   1 -17  231.89   15.33
  -2   1 -18   58.64   10.96
   2  -1  18   57.74    5.04
  -2   1 -18   45.10    8.84
   2  -1  19   25.91    3.52
  -2   1 -19   16.41    7.19
  -2   1 -19   20.55    8.41
   2  -1  20   16.60    2.97
  -2   1 -20    6.62    7.47
  -2   1 -20   14.99    7.90
   2  -1  21   21.79    3.61
  -2   1 -21   19.72    9.34
  -2   1 -21   13.56    7.83
   2  -1  22   32.79    4.44
  -2   1 -22   28.27    8.44
   2  -1  23    1.71    1.97
  -2   1 -23    6.25    8.01
  -2   1 -24   52.45   12.22
   2  -1  24   60.31    6.14
   2  -1  25   16.70    3.40
  -2   1 -25   15.49    8.74
   2  -1  26    1.71    2.32
  -2   1 -26   -8.19    9.36
   2  -1  27    0.72    2.34
  -2   1 -27    3.47    8.55
  -2   1 -28   -8.86    9.69
   2  -1  28    3.17    2.59
  -2   1 -29   14.72   10.86
  -2   1 -30    7.60    8.76
   2   0 -31    3.20    8.94
   2   0 -30   -2.33    8.18
   2   0 -30   14.32   12.84
   2   0 -29   18.54   14.84
   2   0 -29   19.20    9.37
   2   0 -28   -2.97    6.97
   2   0 -28   14.43   14.84
   2   0 -27   11.88   13.26
   2   0 -27   17.85    8.59
   2   0 -26   10.82    9.23
   2   0 -26   20.70   13.59
   2   0 -25    0.88    6.30
   2   0 -25    1.45   10.78
  -2   0  24    3.28    2.53
   2   0 -24  -10.71    8.76
   2   0 -24    9.09   10.45
  -2   0  23    2.86    2.18
   2   0 -23   -5.42    5.88
  -2   0  22   74.21    5.65
   2   0 -22   67.02   11.26
   2   0 -22   82.45   15.33
  -2   0  21   49.68    4.56
   2   0 -21   49.03   10.26
   2   0 -21   63.82   15.99
   2   0 -20   -2.76    5.79
  -2   0  20    3.36    1.76
   2   0 -20   -3.92   10.31
   2   0 -19   -2.47    6.24
  -2   0  19    2.05    1.50
   2   0 -19   -0.15    8.96
  -2   0  18   53.27    4.34
   2   0 -18   54.97    9.80
   2   0 -18   56.97   12.47
   2   0 -17   24.18    7.08
  -2   0  17   18.49    2.70
   2   0 -17   18.23   10.18
   2   0 -16    3.02    5.09
   2   0 -16    9.80    8.98
  -2   0  16    6.50    2.08
  -2   0  15  121.92    5.83
   2   0 -15  118.04   11.31
   2   0 -15  122.65   15.79
   2   0 -14    1.96    4.78
  -2   0  14    0.34    1.23
   2   0 -14    5.29    8.53
  -2   0  13  200.62    6.95
   2   0 -13  192.26   17.25
   2   0 -13  178.90   12.40
  -2   0  12   16.73    2.14
   2   0 -12   14.94    7.77
   2   0 -12   13.83    4.75
  -2   0  11    3.53    1.31
   2   0 -11   -3.28    3.74
   2   0 -11   -1.23    6.41
   2   0 -10    1.56    3.44
   2   0 -10    5.92    6.38
  -2   0  10    0.83    1.09
   2   0  -9    4.63    3.41
   2   0  -9    3.63    6.17
  -2   0   9    3.48    1.19
   2   0  -8    3.51    2.79
  -2   0   8    3.16    1.23
   2   0  -8    4.72    5.69
  -2   0   7   55.86    2.98
   2   0  -7   65.25    3.15
  -2   0   7   61.80    5.12
   2   0  -7   60.30    8.47
   2   0  -7   50.32    4.84
   2   0  -6   38.80    2.33
  -2   0   6   37.33    2.40
   2   0  -6   37.19    3.92
  -2   0   6   38.35    4.21
   2   0  -6   36.03    6.59
   2   0  -5  358.00    9.41
  -2   0   5  357.32    6.88
   2   0  -5  382.09   16.52
   2   0  -5  377.53    6.89
  -2   0   5  348.78    9.27
  -2   0   4   24.53    1.84
  -2   0   4   24.67    2.80
  -2   0   4   20.97    5.10
   2   0  -4   27.37    1.94
   2   0  -4   26.40    2.64
   2   0  -4   26.43    6.00
   2   0  -3  501.29    7.56
  -2   0   3  521.11    7.99
  -2   0   3  518.86   17.01
   2   0  -3  513.93    7.85
   2   0  -3  532.17   17.92
  -2   0   3  511.58    8.12
   2   0  -2 9980.81   70.92
  -2   0   2 9999.00   69.41
   2   0  -1 6405.95   54.19
  -2   0   1 6509.90   53.56
  -2   0   0 4016.93   39.94
   2   0   0 3930.40   39.43
   2   0   1  842.60   10.50
   2   0   1  849.32    7.46
  -2   0  -1  826.03   10.52
  -2   0  -1  963.80   18.50
  -2   0  -1  905.50    9.41
   2   0   1  985.01   17.92
  -2   0  -2 3372.85   22.20
   2   0   2 3443.12   21.87
   2   0   2 3424.41   19.36
  -2   0  -2 3214.19   22.15
   2   0   2 3289.72   29.27
  -2   0  -3 1924.22   17.69
  -2   0  -3 1917.16   22.59
   2   0   3 1927.94   17.53
   2   0   3 1913.28   19.55
   2   0   3 1968.33   17.47
  -2   0  -3 1886.89   20.57
  -2   0  -4 3044.73   25.97
  -2   0  -4 3300.03   24.77
   2   0   4 3267.06   23.74
   2   0   4 3002.46   21.50
  -2   0  -4 3087.83   29.23
   2   0   4 3393.94   26.38
   2   0   5 2445.58   25.41
   2   0   5 2522.88   21.78
  -2   0  -5 2374.20   21.51
  -2   0  -5 2451.76   22.75
  -2   0  -5 2471.85   28.94
   2   0   5 2478.73   18.46
   2   0   6  262.24    5.94
  -2   0  -6  253.54    6.87
  -2   0  -6  274.64    8.06
  -2   0  -6  264.69   11.02
  -2   0  -7 1130.91   14.79
   2   0   7 1169.28   12.73
  -2   0  -8  554.19   12.81
  -2   0  -8  542.54   10.51
  -2   0  -8  560.56   17.70
  -2   0  -9  134.21    5.53
   2   0   9  138.13    4.92
  -2   0  -9  135.51   10.43
  -2   0  -9  143.45    6.95
   2   0  10 1517.90   17.07
  -2   0 -10 1512.31   23.64
  -2   0 -10 1530.35   19.24
  -2   0 -10 1448.56   32.05
  -2   0 -11   10.38    6.26
   2   0  11    8.83    1.75
  -2   0 -11    4.40    1.66
  -2   0 -11   10.53    1.96
  -2   0 -12   25.16    7.76
  -2   0 -12   16.97    2.98
  -2   0 -13    2.43    1.92
  -2   0 -13    7.77    5.98
  -2   0 -13    6.25    4.13
  -2   0 -14   48.92    7.06
  -2   0 -14   44.67    9.32
  -2   0 -14   51.64    5.39
  -2   0 -15  108.03    9.59
  -2   0 -15  117.57   12.70
   2   0  16   91.61    5.49
  -2   0 -16   88.17   12.30
  -2   0 -16   77.42    9.70
   2   0  17  244.26    9.10
  -2   0 -17  233.90   15.50
  -2   0 -17  237.29   18.67
  -2   0 -18  142.02   15.17
   2   0  18  117.55    6.53
  -2   0 -18  125.20   12.35
   2   0  19  208.84    8.88
  -2   0 -19  220.04   16.64
  -2   0 -19  181.01   16.84
   2   0  20  142.74    7.54
  -2   0 -20  119.83   13.92
  -2   0 -20  140.41   15.64
  -2   0 -21    4.72    8.59
   2   0  21    2.56    2.10
  -2   0 -22    5.42    9.23
  -2   0 -22   -2.06    8.84
   2   0  22    3.22    2.06
   2   0  23   11.35    2.96
  -2   0 -23   20.86    9.95
  -2   0 -23   12.52    7.83
  -2   0 -24   51.28   11.73
   2   0  24   68.25    6.04
  -2   0 -25    8.31    8.76
   2   0  25    5.16    2.51
  -2   0 -26   13.79   10.10
   2   0  26   -1.56    2.18
  -2   0 -27   23.76   11.68
   2   0  27   13.95    3.43
  -2   0 -28   16.98   10.05
  -2   0 -29   -4.53    8.60
  -2   0 -30   26.07   11.15
   2   1 -30    5.10    7.67
   2   1 -29    8.71    8.88
   2   1 -28   -5.15   12.75
   2   1 -28    3.36    7.96
   2   1 -27   10.90   11.48
   2   1 -27    9.54    8.26
  -2  -1  26   21.33    3.92
   2   1 -26   30.18   10.02
   2   1 -26   24.44   13.26
   2   1 -25   10.62    7.67
   2   1 -25   13.68   13.10
  -2  -1  25   16.34    3.54
   2   1 -24   -0.23    9.99
   2   1 -24    4.33    6.44
  -2  -1  24    5.87    2.52
  -2  -1  23    4.57    2.28
   2   1 -23    3.84    5.80
   2   1 -23    7.42   10.53
   2   1 -22    7.65    9.03
  -2  -1  22    2.40    1.85
   2   1 -22   11.96    6.59
  -2  -1  21   32.52    4.18
   2   1 -21   19.79   10.38
   2   1 -21   34.29    8.78
  -2  -1  20    3.65    2.05
   2   1 -20    4.97    5.24
   2   1 -19   51.33   13.47
  -2  -1  19   53.59    4.89
   2   1 -19   68.10   10.50
   2   1 -18    2.48    9.32
   2   1 -18    8.47    6.41
  -2  -1  18    3.80    1.90
  -2  -1  17   76.92    5.46
   2   1 -17   67.22    9.99
   2   1 -17   63.84   13.56
  -2  -1  16  115.14    6.46
   2   1 -16  123.20   12.28
   2   1 -15  351.32   24.74
   2   1 -15  342.91   18.41
  -2  -1  15  372.25   10.89
  -2  -1  14    9.14    2.28
   2   1 -14   13.51    8.43
   2   1 -14    2.55    4.18
   2   1 -13   -2.23    6.80
  -2  -1  13    2.59    1.59
   2   1 -13   -1.03    4.15
   2   1 -12   -0.12    6.33
  -2  -1  12    2.33    1.59
   2   1 -12   -1.27    3.54
  -2  -1  11  502.50   11.05
   2   1 -11  497.77   24.77
   2   1 -11  476.21   18.01
  -2  -1  10  340.32    8.74
   2   1 -10  313.32   19.25
   2   1 -10  312.58   14.00
   2   1  -9  130.04   12.88
   2   1  -9  135.47    9.02
   2   1  -8   67.17    6.15
  -2  -1   8   84.59    4.06
   2   1  -7    6.29    4.99
  -2  -1   7    4.78    1.28
   2   1  -7    5.49    2.24
   2   1  -6 1928.39   25.88
  -2  -1   6 1887.36   17.85
   2   1  -5   79.82    4.95
  -2  -1   5   81.04    3.69
   2   1  -5   76.19    8.68
   2   1  -5   82.74    3.60
  -2  -1   5   76.70    5.14
   2   1  -4  144.33    5.89
   2   1  -4  113.57    9.82
   2   1  -4  141.26    4.49
  -2  -1   4  141.74   10.43
  -2  -1   4  148.27    4.67
  -2  -1   4  140.66    6.12
  -2  -1   3 1476.66   17.45
  -2  -1   3 1579.39   30.94
   2   1  -3 1415.63   16.24
  -2  -1   3 1582.77   14.66
   2   1  -3 1522.96   30.97
   2   1  -3 1528.33   14.24
   2   1  -2  670.97    9.20
  -2  -1   2  651.63   10.22
  -2  -1   2  681.57   20.01
  -2  -1   2  618.12    9.01
   2   1  -2  634.40    9.32
   2   1  -2  657.26   19.42
  -2  -1   1 1051.98   11.54
   2   1  -1  998.22   10.14
  -2  -1   1 1168.11   24.79
   2   1  -1 1077.30   11.57
   2   1  -1 1146.20   23.86
  -2  -1   1 1051.41   11.44
  -2  -1   0   17.57    1.21
  -2  -1   0   14.02    3.29
   2   1   0   18.13    3.62
  -2  -1   0   18.70    1.43
  -2  -1   0   18.01    1.64
   2   1   0   16.71    1.57
  -2  -1  -1  228.32    5.43
   2   1   1  221.21    9.12
  -2  -1  -1  193.42    4.02
   2   1   1  188.27    4.86
   2   1   1  215.37    3.96
  -2  -1  -1  232.58    9.86
   2   1   2  298.69    9.70
  -2  -1  -2  293.57   10.33
   2   1   2  312.87    6.31
   2   1   2  317.45    5.47
  -2  -1  -2  317.86    6.50
  -2  -1  -2  303.84    5.82
   2   1   3  722.06   13.89
   2   1   3  772.66   10.22
  -2  -1  -3  777.10   10.43
  -2  -1  -3  813.92   16.02
   2   1   3  857.60   10.13
  -2  -1  -3  777.07   10.83
  -2  -1  -4 1152.09   18.23
  -2  -1  -4 1160.52   13.32
   2   1   4 1247.10   16.94
   2   1   4 1253.07   13.82
  -2  -1  -4 1239.46   15.30
   2   1   4 1274.45   13.52
  -2  -1  -5   78.21    4.66
  -2  -1  -5   75.97    3.64
   2   1   5   74.14    4.14
   2   1   5   84.16    4.32
  -2  -1  -5   84.99    5.44
   2   1   5   84.82    3.70
  -2  -1  -6   58.62    5.40
  -2  -1  -6   64.17    4.17
   2   1   6   67.38    3.47
  -2  -1  -6   67.96    3.64
   2   1   6   67.94    3.88
  -2  -1  -7   31.72    2.73
   2   1   7   38.63    2.87
   2   1   7   30.82    2.69
  -2  -1  -7   36.79    3.30
  -2  -1  -7   37.95    5.51
  -2  -1  -8  663.17   12.62
   2   1   8  709.98   12.46
  -2  -1  -8  716.14   14.06
  -2  -1  -8  707.00   18.24
  -2  -1  -9    5.80    1.58
  -2  -1  -9    8.71    1.92
  -2  -1  -9    7.96    4.74
   2   1   9    9.44    1.88
  -2  -1 -10  125.75    6.31
  -2  -1 -10  127.76   10.01
   2   1  10  111.44    5.42
  -2  -1 -11    3.80    1.82
   2   1  11    7.42    1.73
  -2  -1 -11    2.01    5.57
  -2  -1 -12    7.62    6.10
   2   1  12   11.49    2.23
  -2  -1 -12   10.31    2.54
   2   1  13  643.46   14.04
  -2  -1 -13  651.75   16.49
  -2  -1 -13  639.34   24.24
  -2  -1 -14   17.70    8.36
  -2  -1 -14   17.11    3.11
   2   1  14   18.53    2.87
  -2  -1 -15  664.42   26.93
  -2  -1 -15  717.23   18.43
  -2  -1 -16   13.86    6.52
  -2  -1 -16   16.45    9.08
   2   1  17   32.16    3.51
  -2  -1 -17   47.27   11.02
  -2  -1 -17   32.19    8.10
   2   1  18   16.93    2.77
  -2  -1 -18   26.21    8.71
  -2  -1 -18   14.74    9.73
  -2  -1 -19  461.63   22.31
   2   1  19  513.76   13.18
  -2  -1 -19  489.33   26.44
   2   1  20  612.23   14.83
  -2  -1 -20  547.77   24.72
  -2  -1 -20  567.94   29.83
  -2  -1 -21    2.99    7.58
  -2  -1 -21   -0.36    8.05
   2   1  21    8.05    2.21
  -2  -1 -22    8.90    8.01
   2   1  22    1.95    1.84
  -2  -1 -22    0.86    7.53
   2   1  23   79.63    6.06
  -2  -1 -23   68.75   13.61
  -2  -1 -23   86.21   13.00
  -2  -1 -24   57.99   12.85
   2   1  24   60.36    5.40
  -2  -1 -24   52.02   11.63
   2   1  25    7.03    2.69
  -2  -1 -25   20.77   11.77
  -2  -1 -26   -3.41    8.62
   2   1  26    6.01    2.75
  -2  -1 -27   28.88   13.97
  -2  -1 -28   14.77   10.37
  -2  -1 -29   -1.70    9.12
  -2  -1 -30   23.41   12.86
  -2  -1 -31   57.36   14.89
   2   2 -30   -6.16    8.83
   2   2 -29  -11.72    8.07
   2   2 -28    8.61    6.99
   2   2 -27   30.66   10.35
  -2  -2  27   20.15    4.50
   2   2 -27   33.99   15.51
   2   2 -26   -2.11    6.60
   2   2 -26    0.68   10.92
  -2  -2  26    0.84    2.52
   2   2 -25   33.21    9.31
  -2  -2  25   47.67    5.59
   2   2 -24   24.66    8.78
  -2  -2  24   16.35    3.67
   2   2 -24   11.20    9.35
   2   2 -23   28.69   12.68
   2   2 -23   26.70    8.10
  -2  -2  23   20.15    3.72
   2   2 -22   12.39    5.65
  -2  -2  22    4.28    2.28
   2   2 -22    4.39   10.48
   2   2 -21  166.40   16.61
  -2  -2  21  166.61    9.13
   2   2 -21  165.91   21.15
   2   2 -20   42.02    8.93
  -2  -2  20   53.10    5.26
   2   2 -20   59.47   14.74
   2   2 -19   84.60   11.24
   2   2 -19  102.13   16.47
  -2  -2  19   94.89    6.70
  -2  -2  18    5.22    2.10
   2   2 -18    9.29    5.54
   2   2 -17    0.70    4.71
  -2  -2  17   -0.12    1.61
  -2  -2  16  151.36    7.67
   2   2 -16  167.59   13.98
   2   2 -15   16.32    8.98
   2   2 -15    2.01    4.33
  -2  -2  15   10.02    2.53
   2   2 -14  119.24   15.60
  -2  -2  14  131.64    6.82
   2   2 -14  118.37   10.94
   2   2 -13   93.89    9.71
  -2  -2  13  107.54    6.01
   2   2 -13   90.63   12.92
   2   2 -12   16.74    7.67
   2   2 -12   13.04    4.58
  -2  -2  12    8.84    1.94
  -2  -2  11  349.07    9.94
   2   2 -11  314.97   15.19
   2   2 -11  320.66   21.14
   2   2 -10  115.86    8.76
   2   2 -10  110.41   12.45
  -2  -2  10  111.29    5.56
   2   2  -9  146.57    9.32
  -2  -2   9  171.35    6.57
   2   2  -9  158.47   14.10
   2   2  -8   79.57    6.76
  -2  -2   8   92.86    4.74
  -2  -2   7   10.19    1.80
   2   2  -7    9.53    4.80
   2   2  -7    9.14    2.71
   2   2  -6  802.18   26.99
   2   2  -6  754.71   17.48
   2   2  -5 1546.68   23.28
  -2  -2   5 1605.62   25.02
   2   2  -5 1618.56   36.11
  -2  -2   4   92.58    5.81
  -2  -2   4   91.27    4.09
   2   2  -4   86.74    5.16
   2   2  -4   87.24    8.75
  -2  -2   3  866.71   24.51
  -2  -2   3  798.68   15.13
   2   2  -3  868.15   14.85
   2   2  -3  852.79   23.74
   2   2  -2 1042.80   25.11
   2   2  -2  934.19   14.15
   2   2  -2  998.58   12.10
  -2  -2   2 1016.25   15.82
  -2  -2   2  947.03   24.40
  -2  -2   2 1007.27   12.35
   2   2  -1 2638.15   37.20
  -2  -2   1 2746.89   19.85
   2   2  -1 2498.68   21.21
   2   2  -1 2824.00   19.97
  -2  -2   1 2730.68   23.78
  -2  -2   1 2419.02   37.62
  -2  -2   0  747.84   11.55
   2   2   0  713.59    9.82
  -2  -2   0  762.87   20.06
   2   2   0  785.12   19.21
   2   2   0  690.82   10.39
  -2  -2   0  755.89   10.15
   2   2   1 1014.67   20.78
  -2  -2  -1 1150.80   23.56
  -2  -2  -1  974.21   12.47
  -2  -2  -1 1062.03   10.59
  -2  -2  -1 1088.31   12.09
   2   2   1 1026.09   11.67
   2   2   2  688.47    9.47
   2   2   2  717.93   16.29
  -2  -2  -2  704.93    9.23
  -2  -2  -2  641.90    9.16
  -2  -2  -2  722.07   17.64
   2   2   2  670.17    8.68
  -2  -2  -3   53.27    2.78
   2   2   3   49.93    2.67
  -2  -2  -3   47.32    4.60
   2   2   3   41.64    3.89
   2   2   3   47.83    2.59
  -2  -2  -3   56.02    3.12
  -2  -2  -4   26.78    2.07
   2   2   4   25.68    1.99
  -2  -2  -4   23.37    3.18
   2   2   4   28.70    2.24
   2   2   4   27.40    3.19
  -2  -2  -4   23.08    2.45
  -2  -2  -5  184.50    6.53
  -2  -2  -5  162.35    7.68
   2   2   5  182.64    5.75
   2   2   5  184.34    5.08
  -2  -2  -5  175.12    5.10
   2   2   5  177.40    7.29
   2   2   6   22.54    1.91
   2   2   6   14.87    2.31
  -2  -2  -6   22.32    2.12
  -2  -2  -6   16.86    2.72
  -2  -2  -6   16.46    3.16
   2   2   7    1.96    0.86
  -2  -2  -7    1.68    3.18
  -2  -2  -7    0.08    0.94
   2   2   7    5.09    1.79
   2   2   8 1003.28   17.30
   2   2   8 1017.26   13.21
  -2  -2  -8  973.68   14.03
   2   2   9  934.12   13.12
   2   2   9  899.06   16.37
  -2  -2  -9  837.97   13.84
  -2  -2  -9  801.87   19.36
  -2  -2 -10   57.17    3.95
   2   2  10   65.32    4.65
  -2  -2 -10   47.99    6.85
  -2  -2 -11   48.23    3.85
  -2  -2 -11   35.80    6.92
   2   2  11   43.05    3.96
   2   2  12  181.66    8.13
  -2  -2 -12  198.62    8.04
   2   2  13   22.29    3.33
  -2  -2 -13   23.59    3.00
  -2  -2 -13   31.28    7.80
  -2  -2 -14  128.47    7.13
   2   2  14  129.30    7.28
  -2  -2 -14  148.54   13.64
  -2  -2 -15  412.92   13.14
  -2  -2 -15  400.78   20.89
   2   2  15  402.47   12.83
  -2  -2 -16   67.99    5.79
   2   2  16   62.94    5.34
  -2  -2 -16   76.38   12.94
   2   2  17   36.79    3.33
   2   2  17   31.96    4.20
  -2  -2 -17   33.45    9.87
  -2  -2 -18   15.24   10.30
  -2  -2 -18   19.13    7.41
   2   2  18    4.34    1.83
  -2  -2 -19   63.22   12.38
  -2  -2 -19   69.00   11.26
   2   2  19   66.46    4.63
  -2  -2 -20   -4.27    7.84
   2   2  20    0.27    1.40
  -2  -2 -21   89.48   11.99
  -2  -2 -21  114.19   15.17
   2   2  21  110.16    6.16
   2   2  22   18.01    2.90
  -2  -2 -22   25.83    8.85
  -2  -2 -22   17.98    9.92
   2   2  23    1.40    1.75
  -2  -2 -23   -6.72    8.47
  -2  -2 -24    5.39    8.30
  -2  -2 -24   -5.88    9.38
   2   2  24    8.05    2.16
  -2  -2 -25   35.28   11.94
  -2  -2 -25   20.05   10.95
  -2  -2 -26   48.54   13.43
  -2  -2 -26   13.96   10.31
  -2  -2 -27   12.86   11.28
  -2  -2 -27   28.90   12.68
  -2  -2 -28   30.33   12.71
  -2  -2 -29   23.33   12.95
  -2  -2 -30   10.77   10.67
  -2  -2 -31   17.84   11.38
   2   3 -29   13.08    9.06
   2   3 -28    3.20    7.11
  -2  -3  28   -0.70    2.83
   2   3 -27   15.61    8.68
  -2  -3  27    1.78    2.77
   2   3 -26   15.81    7.07
  -2  -3  26   19.57    4.48
   2   3 -25    6.26    9.19
  -2  -3  25    2.33    2.46
   2   3 -25    7.99    6.98
   2   3 -24    9.79    9.73
   2   3 -24    7.86    6.57
  -2  -3  24    7.96    3.05
   2   3 -23    1.09    6.00
  -2  -3  23    1.22    2.56
   2   3 -23    4.53    9.63
  -2  -3  22   26.26    4.25
   2   3 -22    8.11    9.30
   2   3 -22   23.02    7.38
   2   3 -21    3.44    5.84
   2   3 -21    7.07   10.77
  -2  -3  21    7.02    2.68
  -2  -3  20  190.97   10.13
   2   3 -20  182.91   17.21
   2   3 -20  206.17   22.78
   2   3 -19    3.93    5.83
   2   3 -19   -5.67    8.85
  -2  -3  19   -0.31    1.90
  -2  -3  18  142.21    8.28
   2   3 -18  131.84   16.48
   2   3 -18  122.14   13.11
  -2  -3  17   17.56    3.38
   2   3 -17   12.18    8.96
   2   3 -17   22.05    6.31
   2   3 -16  160.62   13.59
  -2  -3  16  161.07    8.39
   2   3 -16  148.46   16.50
  -2  -3  15    1.91    1.85
   2   3 -15    2.66    4.52
   2   3 -14  465.31   21.51
  -2  -3  14  464.28   13.24
   2   3 -14  438.80   26.76
   2   3 -13   58.30    7.92
   2   3 -13   40.24   10.22
  -2  -3  13   47.26    4.23
  -2  -3  12  461.52   12.39
   2   3 -12  456.78   19.59
   2   3 -12  458.38   25.71
  -2  -3  11    0.86    1.61
   2   3 -11    1.18    3.30
   2   3 -11    2.73    4.88
   2   3 -10  934.62   25.42
  -2  -3  10  840.69   15.87
   2   3 -10  898.19   33.31
  -2  -3   9  177.92    7.17
   2   3  -9  156.70   10.08
   2   3  -9  149.98   13.58
   2   3  -8   22.38    4.04
   2   3  -8   25.72    6.86
  -2  -3   8   26.99    2.96
   2   3  -7  110.55   10.93
   2   3  -7  100.56    7.37
  -2  -3   7  107.90    5.30
   2   3  -6  902.08   20.40
  -2  -3   6  833.35   14.09
   2   3  -6  899.30   28.18
   2   3  -5  204.49    9.29
  -2  -3   5  206.14    6.76
   2   3  -5  188.71   12.77
   2   3  -4   79.91    8.21
   2   3  -4   73.79    5.43
  -2  -3   4   79.27    4.08
   2   3  -3  299.86   14.51
  -2  -3   3  303.83    7.64
   2   3  -3  305.31   10.01
   2   3  -2   65.06    6.66
  -2  -3   2   71.42    3.69
   2   3  -2   68.61    4.58
  -2  -3   1    1.57    0.89
   2   3  -1    1.66    1.28
  -2  -3   1    1.57    1.43
   2   3  -1   -2.48    2.95
  -2  -3   0  184.84    5.47
   2   3   0  186.50    9.92
  -2  -3   0  185.00    7.03
   2   3   0  191.94    5.47
   2   3   0  185.49    6.59
   2   3   1  311.90   12.09
  -2  -3  -1  300.85    8.46
  -2  -3  -1  301.36    6.76
   2   3   1  304.61    6.74
  -2  -3  -1  295.75    6.55
  -2  -3  -2  260.77    6.13
  -2  -3  -2  218.61    6.96
   2   3   2  237.41   10.11
  -2  -3  -2  237.58    6.00
   2   3   2  246.03    5.92
  -2  -3  -3   48.17    3.00
  -2  -3  -3   42.17    2.48
   2   3   3   42.06    2.45
   2   3   3   37.80    4.16
  -2  -3  -4  819.25   10.75
   2   3   4  824.83   10.48
  -2  -3  -4  886.64   12.87
   2   3   4  914.81   18.68
   2   3   5 1118.26   12.22
  -2  -3  -5 1082.83   15.10
   2   3   5 1108.41   20.22
  -2  -3  -6  374.46    7.43
   2   3   6  334.04   11.10
  -2  -3  -6  349.92    9.42
   2   3   6  365.16    7.02
   2   3   7  385.88    7.40
   2   3   7  377.77   11.86
  -2  -3  -7  388.54    7.89
  -2  -3  -7  387.61   10.64
  -2  -3  -8    7.88    1.55
   2   3   8    9.09    2.33
   2   3   8    6.79    1.26
  -2  -3  -8    5.47    2.86
   2   3   9  124.50    4.53
   2   3   9  118.76    6.69
  -2  -3  -9  126.04    5.02
  -2  -3  -9  130.02    7.66
   2   3  10  893.05   12.40
   2   3  10  837.34   17.89
  -2  -3 -10  826.56   19.44
  -2  -3 -10  855.82   13.61
  -2  -3 -11   75.56    4.28
   2   3  11   70.11    5.33
  -2  -3 -11   68.85    7.36
  -2  -3 -12  760.58   14.21
   2   3  12  738.20   17.34
  -2  -3 -12  757.91   21.57
   2   3  13  144.18    7.97
  -2  -3 -13  162.47    6.98
  -2  -3 -13  168.10   12.25
   2   3  14  343.88   12.44
  -2  -3 -14  325.75   17.22
  -2  -3 -14  323.74   10.42
   2   3  15   67.31    6.05
  -2  -3 -15   76.60   11.56
  -2  -3 -15   78.62    5.54
  -2  -3 -16  112.18    6.83
   2   3  16  100.50    7.34
  -2  -3 -16  101.78   13.31
  -2  -3 -17   12.62    2.80
  -2  -3 -17    6.85    9.27
   2   3  17   17.29    3.70
  -2  -3 -18  102.58   13.99
   2   3  18  105.76    5.23
   2   3  18   94.70    7.25
   2   3  19   19.70    2.50
  -2  -3 -19   10.05    8.57
   2   3  19   20.44    4.05
   2   3  20   63.50    4.34
  -2  -3 -20   58.12    9.87
  -2  -3 -20   65.25   11.98
  -2  -3 -21    4.89    9.03
  -2  -3 -21   12.27    9.08
   2   3  21   10.06    2.15
  -2  -3 -22   26.27   10.63
  -2  -3 -22   11.83    8.90
   2   3  22   13.93    2.58
  -2  -3 -23   -2.07    8.60
   2   3  23    4.90    1.87
  -2  -3 -23    1.85    8.43
  -2  -3 -24    3.57   10.19
  -2  -3 -24   14.66    8.57
  -2  -3 -25   10.93   10.23
  -2  -3 -25    5.78   10.16
  -2  -3 -26   47.04   12.80
  -2  -3 -26   50.38   14.68
  -2  -3 -27   11.48   10.38
  -2  -3 -27   12.76   10.13
  -2  -3 -28    4.42   11.12
  -2  -3 -28  -14.06   13.93
  -2  -3 -29   -8.13   11.55
  -2  -3 -30   33.26   13.31
  -2  -3 -31    8.96   12.17
   2   4 -28    7.39    7.32
  -2  -4  28    4.87    3.55
  -2  -4  27   21.90    4.89
   2   4 -27   28.49    9.61
   2   4 -26    3.18    6.13
  -2  -4  26    2.00    2.65
   2   4 -25   12.72    7.74
  -2  -4  25   12.57    4.05
   2   4 -24    5.61    6.69
   2   4 -24    7.34    8.55
  -2  -4  24    5.16    3.19
  -2  -4  23    5.55    2.60
   2   4 -23   14.36    6.76
   2   4 -23   21.84   10.12
  -2  -4  22   19.39    4.30
   2   4 -22   26.14   12.44
   2   4 -22    0.28    5.64
  -2  -4  21   45.62    5.68
   2   4 -21   36.12   11.10
   2   4 -21   23.69    7.53
   2   4 -20   60.47   10.11
  -2  -4  20   54.48    5.94
   2   4 -20   59.28   13.22
   2   4 -19   22.65    8.94
   2   4 -19   18.54    7.15
  -2  -4  19   23.56    4.19
  -2  -4  18    1.71    2.04
   2   4 -18    0.99    6.22
   2   4 -18    6.99    5.02
  -2  -4  17   78.86    6.42
   2   4 -17   84.55   13.91
   2   4 -17   74.12   10.13
   2   4 -16   -0.85    3.85
   2   4 -16    6.83    7.64
  -2  -4  16    5.53    2.23
   2   4 -15   27.44    6.13
   2   4 -15   45.12    9.33
  -2  -4  15   41.04    4.50
   2   4 -14   -1.49    3.78
   2   4 -14    7.83    7.77
  -2  -4  14    4.03    2.28
   2   4 -13   51.50    7.71
  -2  -4  13   57.32    4.97
   2   4 -13   48.18    9.98
   2   4 -12    0.62    3.20
  -2  -4  12    1.05    1.73
   2   4 -11    3.21    4.72
   2   4 -11    5.21    3.77
  -2  -4  11    9.54    2.65
  -2  -4  10  718.23   15.47
   2   4 -10  694.37   22.98
   2   4 -10  751.93   30.10
  -2  -4   9    6.51    1.93
   2   4  -9    8.90    5.58
   2   4  -9   12.09    3.69
  -2  -4   8  745.58   14.97
   2   4  -8  737.65   27.95
   2   4  -8  682.14   20.77
   2   4  -7  628.15   25.05
   2   4  -7  669.24   19.81
  -2  -4   7  661.76   13.80
   2   4  -6   75.35    6.59
   2   4  -6   77.34    8.80
  -2  -4   6   81.54    4.80
  -2  -4   5    2.58    1.38
   2   4  -5    1.69    2.01
   2   4  -5    3.98    3.51
   2   4  -4  106.80    7.00
   2   4  -4  111.75    9.63
  -2  -4   4  108.87    5.18
  -2  -4   3 2187.96   21.87
   2   4  -3 2119.33   39.47
   2   4  -3 2140.87   29.22
   2   4  -2  204.66   12.02
   2   4  -2  198.22    8.67
  -2  -4   2  209.16    6.62
   2   4  -1  831.21   16.79
  -2  -4   1  823.39   12.82
   2   4   0  516.78   16.86
   2   4   0  530.67   12.66
  -2  -4  -1 1540.84   16.48
   2   4   1 1566.10   21.38
   2   4   1 1575.47   28.40
  -2  -4  -2  176.43    5.82
  -2  -4  -2  177.70    5.49
   2   4   2  160.76    8.94
  -2  -4  -3  339.00    7.40
  -2  -4  -3  335.10    8.12
   2   4   3  322.65   12.29
   2   4   3  328.43    7.13
  -2  -4  -4  407.11    8.02
   2   4   4  403.39    7.76
  -2  -4  -4  401.12    9.32
   2   4   4  368.12   13.00
   2   4   5   80.15    3.37
  -2  -4  -5   81.88    3.55
  -2  -4  -5   77.28    4.47
   2   4   5   69.09    5.78
   2   4   6  200.32    9.42
  -2  -4  -6  216.60    5.78
  -2  -4  -6  204.43    7.42
   2   4   6  216.85    5.50
   2   4   7   19.63    1.75
  -2  -4  -7   20.09    1.93
  -2  -4  -7   22.85    3.32
   2   4   7   14.46    2.98
  -2  -4  -8    2.21    1.08
  -2  -4  -8    0.61    2.56
   2   4   8    0.79    0.83
   2   4   8    0.63    1.64
   2   4   9    7.28    2.26
  -2  -4  -9    4.22    1.20
  -2  -4  -9    6.13    3.31
   2   4   9    4.93    1.19
   2   4  10    3.12    0.97
   2   4  10    2.28    2.09
  -2  -4 -10    4.20    1.35
  -2  -4 -10    5.49    3.86
  -2  -4 -11  443.49    9.55
   2   4  11  418.55    8.20
   2   4  11  434.69   14.01
  -2  -4 -11  437.34   14.43
   2   4  12   50.60    4.99
   2   4  12   54.01    3.10
  -2  -4 -12   70.16    7.90
  -2  -4 -12   55.24    3.62
   2   4  13  136.50    8.30
  -2  -4 -13  109.35    9.96
  -2  -4 -13  133.68    5.93
  -2  -4 -14   92.06    5.19
   2   4  14   85.10    6.81
  -2  -4 -15    1.76    1.57
   2   4  15   -2.18    2.52
  -2  -4 -15    1.55    8.00
  -2  -4 -16   18.81    2.79
   2   4  16   21.67    4.13
  -2  -4 -16   31.09   10.44
   2   4  17  248.21   12.25
  -2  -4 -17  257.09    9.52
  -2  -4 -17  242.01   17.83
   2   4  18    3.68    1.44
   2   4  18    1.44    2.51
  -2  -4 -18    2.85    9.27
   2   4  19  168.76   10.31
   2   4  19  176.21    6.28
  -2  -4 -19  163.12   16.44
  -2  -4 -20   41.05   11.68
   2   4  20   50.07    3.59
   2   4  20   44.10    5.66
   2   4  21  153.85    6.24
   2   4  21  140.64    9.74
  -2  -4 -22   59.45   13.27
  -2  -4 -22   71.15   11.99
  -2  -4 -23   72.49   13.17
  -2  -4 -23   75.84   14.75
  -2  -4 -24   21.52   10.11
  -2  -4 -24   19.88   11.31
  -2  -4 -25   17.70   11.03
  -2  -4 -25   13.12    9.87
  -2  -4 -26   -7.99    9.62
  -2  -4 -26   -8.58   10.46
  -2  -4 -27   42.54   13.68
  -2  -4 -27   59.85   16.02
  -2  -4 -28   -2.48   11.89
  -2  -4 -28    8.46   12.01
  -2  -4 -29   29.53   14.08
  -2  -4 -29   12.00   12.97
  -2  -4 -30  -10.80   10.73
  -2  -4 -31   42.62   14.28
  -2  -5  29    2.69    3.44
  -2  -5  28    5.32    4.03
   2   5 -27    5.04    6.53
  -2  -5  27    7.27    3.70
  -2  -5  26   -0.10    3.09
   2   5 -26    7.71    6.25
   2   5 -25    7.08    6.65
  -2  -5  25   -1.40    3.22
  -2  -5  24   17.78    4.34
   2   5 -24   19.28    9.04
   2   5 -23   33.26    9.19
  -2  -5  23   36.50    5.45
  -2  -5  22   12.38    3.57
   2   5 -22    4.54    8.06
   2   5 -22    1.26    5.30
   2   5 -21   19.46    6.72
  -2  -5  21   17.22    3.91
  -2  -5  20   -0.05    2.27
   2   5 -20    5.88    6.89
   2   5 -20   -3.60    5.09
  -2  -5  19    5.86    3.24
   2   5 -19   -3.84    6.86
   2   5 -19   -6.12    5.01
  -2  -5  18    7.22    2.91
   2   5 -18    8.37    4.97
   2   5 -18   11.33    7.41
  -2  -5  17   54.93    5.76
   2   5 -17   42.91    8.19
   2   5 -17   63.07   11.83
   2   5 -16   58.49    9.00
  -2  -5  16   46.43    5.17
   2   5 -16   40.14    9.61
  -2  -5  15   59.05    5.61
   2   5 -15   64.31   10.84
   2   5 -15   60.38    9.06
   2   5 -14   44.93    7.71
  -2  -5  14   47.11    5.02
   2   5 -14   41.38    8.71
   2   5 -13   16.81    6.38
   2   5 -13   12.91    4.72
  -2  -5  13   16.53    3.21
   2   5 -12   98.48   12.22
  -2  -5  12  117.93    7.11
   2   5 -12  110.92   10.70
   2   5 -11    5.64    4.93
   2   5 -11    7.41    3.60
  -2  -5  11   11.42    2.67
   2   5 -10  546.61   25.95
   2   5 -10  493.79   20.28
  -2  -5  10  529.75   14.16
   2   5  -9  103.46   11.55
  -2  -5   9  109.94    6.44
   2   5  -9   97.16    8.90
   2   5  -8  995.65   33.01
  -2  -5   8  936.55   18.07
   2   5  -8  948.61   25.77
  -2  -5   7  290.78    9.73
   2   5  -7  250.82   16.37
   2   5  -7  290.18   14.06
  -2  -5   6  215.72    8.25
   2   5  -6  206.70   11.27
   2   5  -6  203.86   14.28
  -2  -5   5   40.84    3.71
   2   5  -5   30.39    6.27
   2   5  -5   33.76    4.69
   2   5  -4  156.27   11.75
  -2  -5   4  154.04    6.62
   2   5  -4  156.10    9.03
   2   5  -3  631.07   17.45
  -2  -5   3  607.42   12.50
   2   5  -3  568.00   20.73
   2   5  -2  358.51   12.70
  -2  -5   2  347.24    9.19
   2   5  -2  349.77   15.60
  -2  -5   1  413.67    9.72
   2   5  -1  373.87   12.54
   2   5  -1  410.66   16.38
  -2  -5   0  466.65   10.10
   2   5   0  478.82   16.91
   2   5   0  489.64   13.64
  -2  -5  -1  147.19    5.63
   2   5   1  137.79    9.04
   2   5   1  140.51    7.29
   2   5   2  364.65   14.18
  -2  -5  -2  367.61    8.51
  -2  -5  -2  378.27    9.45
  -2  -5  -3  573.80   10.36
   2   5   3  535.09   16.89
   2   5   4    6.95    2.62
  -2  -5  -4    9.97    2.26
  -2  -5  -4    6.91    1.41
  -2  -5  -5   43.11    3.66
   2   5   5   37.31    4.74
  -2  -5  -5   39.83    2.74
   2   5   6  119.18    4.31
   2   5   6  106.75    7.44
  -2  -5  -6  129.63    4.64
  -2  -5  -6  128.88    6.20
   2   5   7   33.11    2.33
   2   5   7   38.87    4.88
  -2  -5  -7   34.75    3.95
  -2  -5  -7   35.88    2.54
   2   5   8   68.89    6.31
  -2  -5  -8   64.45    3.31
  -2  -5  -8   57.66    4.97
   2   5   8   75.65    3.41
   2   5   9   55.49    5.51
   2   5   9   60.00    3.02
  -2  -5  -9   53.85    3.11
  -2  -5  -9   64.16    5.63
   2   5  10  168.99    4.93
  -2  -5 -10  154.77    5.22
   2   5  10  168.56    9.46
  -2  -5 -10  150.98    8.57
  -2  -5 -11  125.68    8.40
  -2  -5 -11  111.49    4.59
   2   5  11  115.38    4.09
   2   5  11  123.70    8.37
   2   5  12  617.20    9.45
  -2  -5 -12  584.60   10.68
  -2  -5 -12  590.25   18.14
   2   5  12  583.78   17.88
   2   5  13  323.05    6.98
  -2  -5 -13  315.19   14.53
  -2  -5 -13  329.29    8.34
   2   5  13  304.68   13.09
  -2  -5 -14  741.55   12.96
   2   5  14  722.74   20.45
   2   5  14  714.59   10.68
  -2  -5 -14  745.01   22.82
   2   5  15   16.26    1.93
   2   5  15   15.52    3.69
  -2  -5 -15   18.08    2.38
  -2  -5 -15   22.84    7.94
   2   5  16  186.23   10.96
  -2  -5 -16  166.38    6.84
  -2  -5 -16  159.10   13.37
  -2  -5 -17   71.60    4.70
   2   5  17   72.63    7.30
  -2  -5 -17   85.74   11.52
   2   5  18  102.99    4.21
   2   5  18   91.03    8.05
  -2  -5 -18   93.91   11.95
   2   5  19   14.40    1.78
  -2  -5 -19   10.05    8.32
   2   5  19   13.29    3.53
   2   5  20    3.86    2.72
  -2  -5 -20   10.18    9.39
   2   5  21   17.16    4.50
  -2  -5 -21    4.49   10.05
   2   5  22    8.41    3.74
  -2  -5 -22   21.36   10.34
  -2  -5 -23   17.23   11.17
  -2  -5 -24    7.01    8.31
  -2  -5 -24   -2.34    9.72
  -2  -5 -25    1.32    9.61
  -2  -5 -25   13.70   12.42
  -2  -5 -26   17.04   10.54
  -2  -5 -26    9.44   11.43
  -2  -5 -27   68.83   16.28
  -2  -5 -27   28.71   10.34
  -2  -5 -28    3.64   10.65
  -2  -5 -28  -11.52   11.40
  -2  -5 -29  -13.20   12.30
  -2  -5 -29   10.73   10.83
  -2  -5 -30    2.72   11.55
  -2  -5 -30  -11.50   13.02
  -2  -5 -31    4.81   10.81
  -2  -6  27    4.24    3.23
   2   6 -26   11.04    7.30
  -2  -6  26    5.87    4.14
  -2  -6  25   12.57    3.92
   2   6 -25   30.92   10.25
  -2  -6  24    6.62    3.77
   2   6 -24    6.76    5.94
  -2  -6  23    3.92    2.99
   2   6 -23   -0.36    5.49
  -2  -6  22    5.72    3.11
   2   6 -22    9.53    5.76
  -2  -6  21   59.64    6.97
   2   6 -21   87.43   12.39
  -2  -6  20    2.14    2.98
   2   6 -20   -2.47    6.39
   2   6 -20    1.50    5.71
   2   6 -19    8.91    5.11
  -2  -6  19    5.80    3.21
   2   6 -19   -3.54    6.66
   2   6 -18    0.47    4.39
  -2  -6  18   -0.94    2.26
   2   6 -18   -2.23    6.19
  -2  -6  17   45.83    5.59
   2   6 -17   37.21    8.10
   2   6 -17   39.68   10.21
  -2  -6  16  109.34    8.08
   2   6 -16   87.72   13.75
   2   6 -16   97.24   11.90
   2   6 -15   25.55    8.50
   2   6 -15   15.04    5.24
  -2  -6  15   17.20    3.73
   2   6 -14   57.20   10.35
   2   6 -14   57.78    8.80
  -2  -6  14   59.16    5.71
  -2  -6  13  128.30    8.03
   2   6 -13  121.83   14.69
   2   6 -13  130.48   12.10
  -2  -6  12  470.43   14.73
   2   6 -12  448.58   21.24
   2   6 -12  451.25   25.36
  -2  -6  11  126.91    7.68
   2   6 -11  118.41   14.06
   2   6 -11  122.80   11.12
   2   6 -10  160.24   12.32
  -2  -6  10  166.60    8.44
   2   6  -9    5.02    4.31
  -2  -6   9    5.12    2.18
   2   6  -9    1.06    2.69
   2   6  -8  133.31   13.01
   2   6  -8  123.34   10.06
  -2  -6   8  126.44    7.06
  -2  -6   7   67.14    5.12
   2   6  -7   61.69    7.12
   2   6  -7   66.87    9.54
   2   6  -6  199.19   11.87
   2   6  -6  193.18   13.65
  -2  -6   6  187.58    8.10
   2   6  -5  129.86    9.24
  -2  -6   5  139.63    6.96
  -2  -6   4  920.47   17.06
   2   6  -4  925.02   27.36
   2   6  -4  868.50   22.83
   2   6  -3  487.51   16.51
  -2  -6   3  473.76   11.90
   2   6  -3  483.27   19.38
  -2  -6   2  846.98   15.38
   2   6  -2  903.12   25.55
   2   6  -1  487.99   18.22
   2   6  -1  532.27   16.09
  -2  -6   1  497.83   11.45
   2   6   0  290.53   13.81
  -2  -6   0  329.87    9.08
   2   6   0  327.87   12.23
  -2  -6  -1    0.79    1.37
   2   6   1   -0.23    1.67
   2   6   1    1.34    2.40
  -2  -6  -2  438.80   10.03
  -2  -6  -2  439.74   11.17
   2   6   2  443.19   16.59
  -2  -6  -3   32.05    2.88
  -2  -6  -3   37.39    3.56
   2   6   3   43.45    5.50
   2   6   4    2.46    2.08
  -2  -6  -4    5.00    1.54
  -2  -6  -4    5.53    2.11
   2   6   5   73.22    6.70
  -2  -6  -5   70.80    3.83
  -2  -6  -5   80.22    5.09
   2   6   6   44.42    5.31
  -2  -6  -6   62.27    4.78
  -2  -6  -6   48.95    3.12
  -2  -6  -7   10.00    1.55
  -2  -6  -7    5.15    2.35
  -2  -6  -8  332.48    7.52
   2   6   8  344.77   14.30
  -2  -6  -8  326.65   11.07
   2   6   8  354.63    7.53
   2   6   9  478.38    8.37
  -2  -6  -9  424.47    8.51
   2   6   9  445.36   16.43
  -2  -6  -9  474.56   13.96
   2   6  10   20.95    1.91
  -2  -6 -10   27.17    4.47
   2   6  10   20.10    4.03
  -2  -6 -10   18.34    2.00
   2   6  11    4.45    1.07
  -2  -6 -11    4.37    1.29
  -2  -6 -11    3.45    3.91
   2   6  11   -0.23    2.44
  -2  -6 -12   54.44    3.18
  -2  -6 -12   51.74    7.00
   2   6  12   55.43    6.24
   2   6  12   58.04    2.88
   2   6  13    5.59    1.20
   2   6  13    5.25    2.98
  -2  -6 -13    4.18    5.41
  -2  -6 -13    4.14    1.27
   2   6  14  129.51    9.43
  -2  -6 -14  118.22   10.06
  -2  -6 -14  133.60    5.20
   2   6  14  134.70    4.23
   2   6  15   14.59    4.11
  -2  -6 -15    7.66    1.62
  -2  -6 -15    9.93    6.97
   2   6  16   83.61    7.97
  -2  -6 -16   99.34   11.45
  -2  -6 -16   78.86    4.26
   2   6  17  125.03    9.57
  -2  -6 -17  111.79    5.02
  -2  -6 -17  116.97   11.95
   2   6  18  139.93   10.45
  -2  -6 -18  154.00   13.92
   2   6  19   25.64    5.03
  -2  -6 -19   15.76    9.19
  -2  -6 -20  137.08   15.10
   2   6  20  156.34   11.34
   2   6  21   21.90    5.25
  -2  -6 -21   13.88    9.46
   2   6  22    9.47    3.75
  -2  -6 -22   32.32   11.48
   2   6  23   12.18    4.67
  -2  -6 -23   -7.49   11.67
   2   6  24   34.66    6.08
  -2  -6 -24   54.08   13.04
  -2  -6 -25   19.34    9.58
  -2  -6 -25   11.64   10.09
  -2  -6 -26   22.26   11.76
  -2  -6 -26   46.76   14.96
  -2  -6 -27   10.75   10.83
  -2  -6 -27   24.64   13.12
  -2  -6 -28    3.11   11.20
  -2  -6 -28   -3.67   11.04
  -2  -6 -29   79.14   17.69
  -2  -6 -29   57.85   17.65
  -2  -6 -30   18.75   13.98
  -2  -6 -30   46.71   16.05
  -2  -6 -31   16.58   14.70
  -2  -7  26   27.35    5.67
  -2  -7  25    7.93    4.13
   2   7 -25    4.62    6.57
  -2  -7  24    8.11    4.43
   2   7 -24    2.09    5.76
  -2  -7  23    6.27    3.89
   2   7 -23    2.24    5.94
  -2  -7  22   31.37    5.53
   2   7 -22   40.89   10.03
   2   7 -21   54.01   11.07
  -2  -7  21   45.18    6.41
   2   7 -20   27.51    7.81
  -2  -7  20   23.73    4.72
  -2  -7  19   15.41    4.01
   2   7 -19   20.52    7.72
   2   7 -19   14.86    8.03
  -2  -7  18    6.60    2.99
   2   7 -18   11.74    6.22
   2   7 -18    5.26    7.41
  -2  -7  17  177.88   10.81
   2   7 -17  145.73   17.97
   2   7 -17  188.84   16.66
  -2  -7  16   11.29    3.65
   2   7 -16   22.59    6.90
   2   7 -16    6.66    6.13
  -2  -7  15   38.34    4.98
   2   7 -15   36.56    7.64
   2   7 -15   27.08    9.52
  -2  -7  14    6.84    2.60
   2   7 -14    9.86    6.19
   2   7 -14   11.19    5.61
   2   7 -13    2.04    3.85
   2   7 -13    3.20    4.90
  -2  -7  13    4.60    2.40
  -2  -7  12    4.87    2.42
   2   7 -12    6.76    4.35
   2   7 -12    0.60    4.76
  -2  -7  11  108.03    7.41
   2   7 -11   93.34   12.14
   2   7 -11  113.11   11.06
   2   7 -10   25.18    5.86
  -2  -7  10   28.31    4.00
   2   7 -10   17.05    5.49
  -2  -7   9   85.03    6.49
   2   7  -9   98.11    9.86
   2   7  -9   82.83   10.35
   2   7  -8   52.27    8.37
   2   7  -8   47.29    6.69
  -2  -7   8   46.36    4.82
  -2  -7   7  576.13   15.21
   2   7  -7  513.70   20.18
   2   7  -7  563.42   23.85
   2   7  -6    2.09    2.65
  -2  -7   6    2.70    1.97
   2   7  -6   -0.10    3.48
  -2  -7   5    3.98    2.14
   2   7  -5    2.15    2.60
   2   7  -5    6.97    3.52
  -2  -7   4   44.00    4.37
   2   7  -4   48.36    6.79
   2   7  -4   37.26    5.60
  -2  -7   3   37.88    3.81
   2   7  -3   38.35    5.31
   2   7  -3   35.37    5.80
   2   7  -2   79.93    7.08
   2   7  -2   66.41    7.37
  -2  -7   2   63.91    4.68
   2   7  -1  495.46   16.74
   2   7  -1  466.37   18.59
  -2  -7   1  455.32   11.65
  -2  -7   0   25.76    2.99
   2   7   0   18.74    3.75
   2   7   0   23.80    5.05
   2   7   1  965.19   22.50
  -2  -7  -1  986.34   16.38
   2   7   1  930.98   25.64
  -2  -7  -2    2.20    1.32
   2   7   2    5.49    2.90
  -2  -7  -3  354.28   10.87
  -2  -7  -3  336.09    9.16
   2   7   3  316.72   14.72
   2   7   4  888.09   24.41
  -2  -7  -4  901.01   17.38
  -2  -7  -4  904.83   14.63
   2   7   5  951.56   25.08
  -2  -7  -5  929.31   14.32
  -2  -7  -5  938.88   17.97
  -2  -7  -6   67.52    3.91
  -2  -7  -6   69.89    5.42
   2   7   6   69.28    7.13
  -2  -7  -7  208.72    6.57
   2   7   7  202.83   11.67
  -2  -7  -7  191.50    8.91
  -2  -7  -8   25.95    4.40
  -2  -7  -8   22.58    2.21
   2   7   8   17.73    3.93
   2   7   9 1000.52   25.87
  -2  -7  -9 1009.47   20.96
  -2  -7  -9  972.77   13.23
   2   7  10    1.88    0.96
   2   7  10    4.38    2.67
  -2  -7 -10    3.37    1.20
  -2  -7 -10    2.94    3.29
   2   7  11   29.06    2.16
  -2  -7 -11   31.65    2.48
   2   7  11   34.02    5.30
  -2  -7 -11   29.65    5.11
   2   7  12    6.49    3.26
  -2  -7 -12    8.24    1.52
   2   7  12    5.90    1.17
  -2  -7 -12    8.24    4.49
   2   7  13 1561.75   13.69
   2   7  13 1540.80   32.79
  -2  -7 -13 1589.39   30.46
  -2  -7 -13 1520.08   15.78
  -2  -7 -14   87.20    3.79
   2   7  14   90.68    8.38
  -2  -7 -15   54.01    2.99
  -2  -7 -15   57.48    8.79
   2   7  15   56.27    6.73
  -2  -7 -16   10.48    6.81
   2   7  16   10.88    3.80
   2   7  17   28.41    5.50
  -2  -7 -17   17.07    6.33
  -2  -7 -18   14.64    8.25
   2   7  18    8.90    3.69
   2   7  19   28.14    5.48
  -2  -7 -19   21.03    9.00
   2   7  20    7.30    3.90
  -2  -7 -20   -2.65    8.50
   2   7  21    0.16    3.43
  -2  -7 -21   -8.69    9.66
   2   7  22   -5.71    4.51
  -2  -7 -22   -6.46   10.10
   2   7  23   14.05    5.24
  -2  -7 -23   27.54   12.00
  -2  -7 -24   16.48   10.38
   2   7  24   17.43    5.34
   2   7  25    5.22    4.37
  -2  -7 -25   17.92   10.82
  -2  -7 -26   -4.26   10.50
  -2  -7 -26   -4.89   11.50
  -2  -7 -27   -5.91   11.81
  -2  -7 -27    0.95   12.52
  -2  -7 -28   22.52   12.02
  -2  -7 -28  -17.61   13.94
  -2  -7 -29   21.25   13.05
  -2  -7 -29   -5.97   13.58
  -2  -7 -30    1.00   12.63
  -2  -7 -30   -4.87   13.13
  -2  -7 -31   -3.39   13.85
  -2  -7 -32   43.69   19.44
   2   8 -24   16.84    7.92
  -2  -8  24   17.41    5.10
   2   8 -23   13.18    6.60
  -2  -8  23   20.98    5.19
   2   8 -22    1.32    6.91
  -2  -8  22   -1.68    3.22
  -2  -8  21   15.15    4.48
   2   8 -21   10.67    7.14
   2   8 -20   -2.91    5.99
  -2  -8  20   -0.14    3.17
   2   8 -19   18.31    7.79
  -2  -8  19   14.61    4.45
   2   8 -18  -10.12    6.62
  -2  -8  18   -1.17    2.89
  -2  -8  17   10.16    3.50
   2   8 -17   18.28    6.87
   2   8 -17    9.04    6.85
   2   8 -16   17.35    6.81
   2   8 -16   43.05    8.80
  -2  -8  16   32.49    5.33
  -2  -8  15   12.50    3.70
   2   8 -15   14.85    6.61
   2   8 -15    5.46    4.64
   2   8 -14    5.62    5.61
   2   8 -14    0.35    3.81
  -2  -8  14   12.79    3.69
  -2  -8  13    4.60    2.81
   2   8 -13    5.84    5.09
   2   8 -13    2.50    4.58
   2   8 -12   21.50    6.12
   2   8 -12   15.48    5.89
  -2  -8  12   11.28    3.39
  -2  -8  11    9.90    3.12
   2   8 -11    8.34    4.63
   2   8 -11    2.65    4.07
  -2  -8  10   14.37    3.44
   2   8 -10   14.73    4.77
   2   8 -10   18.59    5.53
  -2  -8   9    2.74    2.44
   2   8  -9   -1.49    3.87
   2   8  -9    3.69    4.33
  -2  -8   8    3.70    2.30
   2   8  -8    8.24    4.26
   2   8  -8   10.31    5.01
  -2  -8   7   83.58    6.31
   2   8  -7   91.81    9.25
   2   8  -7   84.82    9.54
   2   8  -6 1074.62   31.82
  -2  -8   6 1059.13   21.39
   2   8  -6 1110.11   30.02
  -2  -8   5  138.88    7.77
   2   8  -5  159.99   12.28
   2   8  -5  139.90   10.68
   2   8  -4  211.20   12.68
   2   8  -4  199.48   13.29
  -2  -8   4  217.34    9.37
   2   8  -3    4.02    2.83
   2   8  -3    1.72    2.78
  -2  -8   3    3.13    1.65
   2   8  -2   65.33    7.41
   2   8  -2   69.20    7.21
  -2  -8   2   77.12    5.49
  -2  -8   1  205.41    8.43
   2   8  -1  211.73   11.76
   2   8  -1  221.47   13.47
  -2  -8   0  929.40   17.35
   2   8   0  892.14   26.53
   2   8   0  962.11   24.37
   2   8   1    4.87    3.20
  -2  -8  -1    1.81    1.58
   2   8   1    8.07    3.06
  -2  -8  -2  222.95    8.24
  -2  -8  -2  231.12    9.76
   2   8   2  203.72   12.53
  -2  -8  -3    3.45    1.69
  -2  -8  -3    3.46    2.32
   2   8   3    4.85    3.39
   2   8   4  754.34   23.56
  -2  -8  -4  781.01   14.36
  -2  -8  -4  781.83   17.56
  -2  -8  -5   95.72    5.12
   2   8   5   99.95    8.84
  -2  -8  -5   97.66    6.59
  -2  -8  -6    9.48    3.00
   2   8   6    1.86    2.72
  -2  -8  -6    4.31    1.72
  -2  -8  -7   49.56    3.55
  -2  -8  -7   49.03    5.20
   2   8   7   49.51    6.34
   2   8   8   47.07    6.16
  -2  -8  -8   65.61    6.06
  -2  -8  -8   64.15    3.88
   2   8   9  179.03   11.84
  -2  -8  -9  196.40    6.32
  -2  -8  -9  200.89   10.31
  -2  -8 -10   30.64    4.83
  -2  -8 -10   25.30    2.46
   2   8  10   28.01    5.24
  -2  -8 -11    6.94    1.52
   2   8  11    2.96    2.87
  -2  -8 -11   10.21    4.22
   2   8  12  164.38   11.28
  -2  -8 -12  146.98    5.07
  -2  -8 -12  157.90   10.07
  -2  -8 -13    7.31    1.40
   2   8  13    2.12    2.71
  -2  -8 -13    3.20    4.26
  -2  -8 -14   24.25    5.73
   2   8  14   22.22    4.63
   2   8  15    6.79    3.56
  -2  -8 -15    7.54    5.31
  -2  -8 -16  120.58   10.87
   2   8  16  142.14   11.24
   2   8  17    0.40    2.90
  -2  -8 -17   10.42    7.39
  -2  -8 -18   10.30    7.72
   2   8  18   18.30    4.89
  -2  -8 -19   -3.66    8.10
   2   8  19    3.88    3.37
   2   8  20   44.10    7.27
  -2  -8 -20   41.91   10.91
   2   8  21   -0.59    3.61
  -2  -8 -21    0.45    8.62
  -2  -8 -22   21.95   11.69
   2   8  22   38.08    7.40
   2   8  23   14.17    4.55
  -2  -8 -23   22.65   11.79
   2   8  24   56.46    8.19
  -2  -8 -24   75.83   14.76
   2   8  25   38.30    7.14
  -2  -8 -25   58.18   15.52
  -2  -8 -26    7.05   12.06
  -2  -8 -27   17.28   13.99
  -2  -8 -27  -11.86   13.11
  -2  -8 -28   41.05   13.63
  -2  -8 -28    9.01   11.86
  -2  -8 -29   10.76   14.32
  -2  -8 -29   -6.00   13.33
  -2  -8 -30    9.14   12.95
   2   9 -22    9.69    6.43
  -2  -9  22   10.88    4.48
  -2  -9  21   79.25    8.78
   2   9 -21   89.52   14.13
  -2  -9  20    3.76    3.52
   2   9 -20    7.81    6.33
  -2  -9  19   18.61    4.93
   2   9 -19   19.95    7.68
   2   9 -18   15.21    6.74
  -2  -9  18   14.64    4.33
   2   9 -17   -3.28    4.92
  -2  -9  17    1.80    2.61
   2   9 -16    8.87    6.52
  -2  -9  16    5.30    3.04
  -2  -9  15   37.83    5.67
   2   9 -15   39.41    8.52
   2   9 -15   28.95    7.78
  -2  -9  14   12.89    3.72
   2   9 -14    4.01    3.94
   2   9 -14   10.85    6.00
  -2  -9  13    6.81    3.15
   2   9 -13   11.77    5.66
   2   9 -13   -0.67    4.78
  -2  -9  12    7.51    2.89
   2   9 -12   16.11    5.98
   2   9 -12    8.06    5.09
   2   9 -11    1.54    3.34
  -2  -9  11   14.00    3.47
   2   9 -11    4.55    4.27
   2   9 -10   60.09    8.93
  -2  -9  10   57.58    6.17
   2   9 -10   55.55    8.70
   2   9  -9   20.46    5.64
   2   9  -9   12.05    4.44
  -2  -9   9   17.62    3.94
   2   9  -8    6.03    3.85
  -2  -9   8    6.82    2.51
   2   9  -8    5.78    3.39
   2   9  -7    6.59    3.46
  -2  -9   7    8.06    2.79
   2   9  -7    4.99    3.06
   2   9  -6   11.26    4.20
  -2  -9   6   20.85    3.62
   2   9  -6   20.74    4.68
   2   9  -5   40.65    7.08
   2   9  -5   50.14    7.07
  -2  -9   5   41.79    4.69
  -2  -9   4   65.76    5.57
   2   9  -4   54.07    7.25
   2   9  -4   61.88    7.55
  -2  -9   3   36.37    4.06
   2   9  -3   45.66    6.69
   2   9  -3   29.01    5.13
  -2  -9   2   36.14    4.10
   2   9  -2   37.08    5.57
   2   9  -2   30.11    5.81
  -2  -9   1   16.40    3.05
   2   9  -1   13.74    4.21
   2   9  -1   15.23    4.11
   2   9   0  538.75   21.42
   2   9   0  552.47   19.77
  -2  -9   0  559.47   14.38
  -2  -9  -1   31.16    3.74
   2   9   1   31.48    5.04
   2   9   1   41.17    6.34
   2   9   2    5.01    3.57
  -2  -9  -2    1.17    1.52
  -2  -9  -2    4.79    2.70
  -2  -9  -3    3.40    2.33
   2   9   3    2.29    2.67
  -2  -9  -3    4.15    2.03
  -2  -9  -4   70.10    4.70
   2   9   4   74.93    8.10
  -2  -9  -4   74.62    6.31
  -2  -9  -5  116.28    7.68
  -2  -9  -5  121.08    6.13
   2   9   5  118.98    9.84
  -2  -9  -6   17.84    3.77
  -2  -9  -6   23.84    2.85
   2   9   6   25.10    4.92
  -2  -9  -7   58.18    4.07
   2   9   7   70.86    8.00
  -2  -9  -7   63.50    6.16
   2   9   8  129.86   10.51
  -2  -9  -8  131.66    5.86
  -2  -9  -8  117.11    8.03
   2   9   9  149.22   11.40
  -2  -9  -9  157.92    6.17
  -2  -9  -9  162.86    9.59
   2   9  10   43.93    6.43
  -2  -9 -10   44.13    3.35
  -2  -9 -10   44.89    5.66
  -2  -9 -11  617.07   11.18
   2   9  11  623.60   22.90
  -2  -9 -11  633.97   19.16
  -2  -9 -12   44.46    3.01
  -2  -9 -12   42.43    6.31
   2   9  12   43.41    6.55
  -2  -9 -13   11.06    4.37
   2   9  13   20.10    4.87
  -2  -9 -14  109.15    9.45
   2   9  14  111.05   10.08
   2   9  15  208.30   13.85
  -2  -9 -15  218.45   13.49
   2   9  16   27.76    5.50
  -2  -9 -16   15.46    6.05
   2   9  17  117.51   10.92
  -2  -9 -17   89.49   10.69
   2   9  18   61.30    8.43
  -2  -9 -18   75.25   10.45
   2   9  19   51.86    8.02
  -2  -9 -19   56.39   10.18
   2   9  20   80.45    9.68
  -2  -9 -20   62.73   11.16
   2   9  21   83.94    9.73
  -2  -9 -21   80.56   12.49
  -2  -9 -22   46.21   12.05
   2   9  22   24.23    6.14
  -2  -9 -23   -9.83   10.93
   2   9  23   12.52    5.61
   2   9  24    4.69    4.96
  -2  -9 -24    6.90   10.55
   2   9  25   -5.34    5.30
  -2  -9 -25  -20.35   12.86
   2   9  26    7.74    4.58
  -2  -9 -26   18.92   11.99
  -2  -9 -27   56.00   16.55
  -2  -9 -28   15.18   13.75
  -2  -9 -28   10.78   12.24
  -2  -9 -29    0.17   12.52
  -2 -10  20   -0.12    4.06
   2  10 -20    8.65    6.38
   2  10 -19   37.33    9.52
  -2 -10  19   25.96    5.44
  -2 -10  18   25.55    5.39
   2  10 -18   25.22    8.14
  -2 -10  17   26.09    5.43
   2  10 -17   21.74    7.54
  -2 -10  16    5.01    3.83
   2  10 -16   -1.37    4.76
   2  10 -15    1.57    4.70
  -2 -10  15    1.60    2.76
   2  10 -14   20.92    6.59
  -2 -10  14   16.98    4.34
   2  10 -13   36.42    7.85
  -2 -10  13   27.99    5.03
   2  10 -13   32.49    7.66
  -2 -10  12    7.44    3.71
   2  10 -12   -0.51    4.00
   2  10 -12    2.04    3.99
   2  10 -11   13.50    5.35
   2  10 -11   19.48    5.84
  -2 -10  11   22.51    4.49
   2  10 -10   25.75    6.48
  -2 -10  10   28.22    4.82
   2  10 -10   18.93    5.44
   2  10  -9   12.44    4.79
   2  10  -9    6.45    3.72
  -2 -10   9   11.14    3.11
  -2 -10   8    2.49    2.58
   2  10  -8    0.27    3.33
   2  10  -8   -2.36    3.61
  -2 -10   7   16.33    3.74
   2  10  -7   16.04    4.89
   2  10  -7   24.25    5.73
  -2 -10   6  101.07    7.64
   2  10  -6  102.44   10.82
   2  10  -6   92.62    9.59
  -2 -10   5  143.74    8.83
   2  10  -5  148.86   12.00
   2  10  -5  130.30   11.56
  -2 -10   4   72.13    6.28
   2  10  -4   66.65    8.21
   2  10  -4   69.57    8.64
  -2 -10   3    7.33    2.52
   2  10  -3    5.14    3.21
   2  10  -3    0.82    2.86
  -2 -10   2   18.56    3.06
   2  10  -2   25.99    5.72
   2  10  -2   24.20    5.18
   2  10  -1   21.52    5.01
  -2 -10   1   24.35    3.62
   2  10  -1   31.47    5.54
  -2 -10   0   65.96    5.41
   2  10   0   69.15    7.76
   2  10   0   64.72    8.00
  -2 -10  -1    4.57    1.87
   2  10   1    4.72    3.03
   2  10   1    5.89    3.27
   2  10   2  138.11   11.42
  -2 -10  -2  124.68    7.02
   2  10   3    0.07    3.05
  -2 -10  -3    3.06    2.84
  -2 -10  -3    4.34    1.98
  -2 -10  -4   50.87    4.44
  -2 -10  -4   54.01    5.87
   2  10   4   62.52    7.80
  -2 -10  -5    3.30    1.60
  -2 -10  -5    2.01    2.53
   2  10   5    5.22    3.55
  -2 -10  -6   14.38    2.63
  -2 -10  -6   13.56    3.44
   2  10   6   19.58    5.12
  -2 -10  -7  161.44    7.10
   2  10   7  175.50   12.71
  -2 -10  -7  178.62   10.06
   2  10   8    3.80    3.55
  -2 -10  -8    5.63    3.44
  -2 -10  -8    2.54    1.61
   2  10   9  141.97   11.45
  -2 -10  -9  150.49    9.81
  -2 -10  -9  150.60    6.39
   2  10  10   39.50    6.37
  -2 -10 -10   38.70    3.30
  -2 -10 -10   30.09    5.32
   2  10  11   73.31    8.51
  -2 -10 -11   76.79    7.75
   2  10  12  119.73   10.69
  -2 -10 -12  112.94    9.48
  -2 -10 -13  130.82   10.29
   2  10  13  139.75   11.99
  -2 -10 -14   23.12    6.24
   2  10  14   14.59    4.69
   2  10  15   99.23   10.16
  -2 -10 -15  106.95   10.26
   2  10  16   -0.11    3.26
  -2 -10 -16   -4.19    5.60
   2  10  17   30.74    6.29
  -2 -10 -17   34.52    7.64
  -2 -10 -18   12.52    6.73
   2  10  18    4.92    3.80
  -2 -10 -19    4.55    6.41
   2  10  19   21.84    6.21
   2  10  20   12.82    5.23
  -2 -10 -20    4.23    7.61
   2  10  21   77.39    9.81
  -2 -10 -21   67.81   12.05
   2  10  22   30.44    6.85
  -2 -10 -22   32.23   10.73
   2  10  23   19.32    6.00
  -2 -10 -23   10.19   11.04
   2  10  24    7.93    6.29
  -2 -10 -24    9.41   12.37
   2  10  25   17.61    6.39
  -2 -10 -25   21.37   12.13
   2  10  26    1.07    4.64
  -2 -10 -26   -8.58   11.22
   2  10  27    1.94    4.62
  -2 -10 -27    8.20   13.53
  -2 -10 -28   19.50   14.79
  -2 -10 -28   -2.32   12.32
  -2 -11  18   14.92    4.91
   2  11 -18   24.10    7.88
  -2 -11  17    4.77    3.84
   2  11 -17    2.13    5.38
  -2 -11  16    2.92    3.27
   2  11 -16    2.47    4.66
  -2 -11  15    1.65    2.85
   2  11 -15    4.80    4.47
  -2 -11  14   96.12    9.15
   2  11 -14   99.13   12.86
  -2 -11  13   26.87    5.37
   2  11 -13   32.33    8.08
  -2 -11  12   16.37    4.39
   2  11 -12   20.88    6.56
  -2 -11  11   15.20    3.88
   2  11 -11   18.72    6.22
   2  11 -11   10.38    4.91
   2  11 -10   12.33    5.14
  -2 -11  10   10.19    3.97
   2  11 -10    4.47    4.29
  -2 -11   9    1.90    2.63
   2  11  -9    5.44    5.12
   2  11  -9    0.75    3.43
  -2 -11   8   18.18    3.85
   2  11  -8   14.47    4.88
   2  11  -8   14.66    5.57
   2  11  -7   -0.31    3.35
  -2 -11   7   -0.57    2.23
   2  11  -7    7.89    4.47
   2  11  -6   45.90    7.57
   2  11  -6   64.01    9.01
  -2 -11   6   53.92    5.94
  -2 -11   5    1.03    2.31
   2  11  -5    5.02    4.22
   2  11  -5   -1.44    3.24
  -2 -11   4   -1.07    2.27
   2  11  -4    0.59    3.34
  -2 -11   3   94.86    7.21
   2  11  -3   89.09    9.63
   2  11  -3   98.37   10.39
   2  11  -2  107.95   10.45
   2  11  -2  122.03   11.30
  -2 -11   2  103.59    7.38
  -2 -11   1   38.27    4.59
   2  11  -1   33.66    6.23
   2  11  -1   37.85    6.71
   2  11   0    9.73    3.84
  -2 -11   0   14.69    3.07
   2  11   0    9.98    4.40
  -2 -11  -1   40.89    4.55
   2  11   1   44.43    7.37
  -2 -11  -1   47.00    6.23
  -2 -11  -2  213.20   11.50
  -2 -11  -2  211.36    9.59
   2  11   2  204.67   14.19
   2  11   3  172.45   13.22
  -2 -11  -3  177.37    8.73
  -2 -11  -3  182.49   10.52
  -2 -11  -4   30.59    3.82
  -2 -11  -4   26.04    4.79
   2  11   4   19.07    4.97
  -2 -11  -5  146.31    7.54
   2  11   5  139.74   11.83
  -2 -11  -5  157.93   10.09
  -2 -11  -6   98.15    6.07
  -2 -11  -6   90.20    7.73
   2  11   6   92.14    9.84
  -2 -11  -7  196.02    8.28
   2  11   7  185.53   13.73
  -2 -11  -7  195.62   11.22
  -2 -11  -8  225.61   12.32
  -2 -11  -8  222.82    8.49
   2  11   9   22.78    5.74
  -2 -11  -9   24.36    3.11
  -2 -11  -9   21.11    4.93
   2  11  10   85.51    9.68
  -2 -11 -10   89.63    8.35
   2  11  11   11.90    4.68
  -2 -11 -11   12.73    4.52
   2  11  12   40.25    6.74
  -2 -11 -12   43.00    6.72
  -2 -11 -13   11.91    4.58
   2  11  13   12.46    4.98
   2  11  14   20.92    5.86
  -2 -11 -14    2.76    4.34
   2  11  15   11.18    4.64
  -2 -11 -15   16.76    5.60
   2  11  16   65.40    8.89
  -2 -11 -16   79.56    9.64
   2  11  17   39.09    7.18
  -2 -11 -17   48.28    8.75
   2  11  18    9.19    4.80
  -2 -11 -18   34.06    8.76
  -2 -11 -19   20.52    8.38
   2  11  19   21.53    6.20
   2  11  20    4.55    4.42
  -2 -11 -20   -2.74    7.11
   2  11  21   -1.72    4.46
  -2 -11 -21    8.96    8.74
   2  11  22   10.80    5.56
  -2 -11 -22    3.17    9.33
   2  11  23    4.27    4.76
  -2 -11 -23  -14.81   10.34
  -2 -11 -24   30.70   13.43
   2  11  24   26.75    7.44
   2  11  25    3.41    4.51
  -2 -11 -25    3.24   11.87
   2  11  26   28.29    7.72
  -2 -11 -26   39.85   14.89
  -2 -12  16    9.99    4.30
   2  12 -16    1.78    4.87
   2  12 -15    2.22    5.39
  -2 -12  15    7.02    4.27
  -2 -12  14   20.07    5.20
   2  12 -14   10.38    6.22
   2  12 -13   17.84    6.10
  -2 -12  13   10.53    4.20
  -2 -12  12   41.59    6.34
   2  12 -12   23.36    6.94
  -2 -12  11   66.36    7.61
   2  12 -11   74.08   11.31
  -2 -12  10   16.34    4.50
   2  12 -10   14.51    6.01
  -2 -12   9    3.04    3.14
   2  12  -9    8.68    5.04
   2  12  -9    3.93    3.82
   2  12  -8   27.07    6.96
   2  12  -8   23.65    6.50
  -2 -12   8   18.24    4.47
  -2 -12   7   47.34    5.97
   2  12  -7   33.25    6.95
   2  12  -7   45.59    7.82
  -2 -12   6    4.04    2.75
   2  12  -6   -3.96    4.02
   2  12  -6   10.26    5.04
   2  12  -5   87.73   10.40
   2  12  -5   96.48   10.67
  -2 -12   5   76.99    7.18
   2  12  -4   27.95    6.57
  -2 -12   4   29.80    4.53
   2  12  -4   31.12    6.72
   2  12  -3   64.32    8.92
  -2 -12   3   61.87    6.31
   2  12  -3   73.15    9.42
   2  12  -2  129.37   11.99
   2  12  -2  118.60   11.49
  -2 -12   2  102.36    7.78
  -2 -12   1   60.48    6.19
   2  12  -1   57.41    8.47
   2  12  -1   48.99    7.48
  -2 -12   0   27.16    4.28
   2  12   0   26.11    5.96
  -2 -12  -1   89.32    7.03
  -2 -12  -1   95.20    8.80
   2  12   1   76.17    9.15
   2  12   2  149.85   12.95
  -2 -12  -2  162.69   11.01
  -2 -12  -2  142.68    8.48
   2  12   3  145.22   12.40
  -2 -12  -3  176.31   11.36
  -2 -12  -3  176.58    9.07
  -2 -12  -4  116.27    7.40
   2  12   4  106.56   10.85
  -2 -12  -4  118.78    9.25
  -2 -12  -5    7.65    2.35
  -2 -12  -5   13.03    4.26
  -2 -12  -6   33.84    4.05
   2  12   6   32.97    6.59
  -2 -12  -6   38.77    5.96
   2  12   7  135.16   11.96
  -2 -12  -7  156.12    7.78
  -2 -12  -7  145.43   10.47
   2  12   8   19.16    5.49
  -2 -12  -8   17.60    4.54
   2  12   9   10.23    4.31
  -2 -12  -9    6.48    3.69
   2  12  10   26.23    6.13
  -2 -12 -10   22.69    5.58
  -2 -12 -11   15.05    4.94
   2  12  11    7.17    4.81
  -2 -12 -12   34.48    6.55
   2  12  12   34.24    6.81
  -2 -12 -13   18.99    5.44
   2  12  13   17.63    5.86
   2  12  14    1.45    3.39
  -2 -12 -14   -1.25    5.10
   2  12  15   18.09    5.39
  -2 -12 -15   11.08    4.88
   2  12  16   34.56    7.79
  -2 -12 -16    8.65    5.82
   2  12  17   11.19    5.38
  -2 -12 -17   -5.71    6.92
   2  12  18  103.75   11.76
  -2 -12 -18   98.10   12.68
   2  12  19  117.49   12.82
  -2 -12 -19  128.80   14.13
   2  12  20   23.18    8.61
  -2 -12 -20  -11.73    8.37
   2  12  21    2.48    4.08
  -2 -12 -21   13.04    8.45
   2  12  22   13.96    6.36
  -2 -12 -22   18.57   10.73
  -2 -12 -23   28.49   10.47
   2  12  23   33.45    8.21
   2  12  24   11.11    5.53
  -2 -12 -24   15.82   10.59
  -2 -12 -25   28.39   13.30
  -2 -13  13    4.76    3.75
   2  13 -13   11.99    6.82
  -2 -13  12   -0.77    3.34
   2  13 -12    6.22    5.33
  -2 -13  11   11.91    4.28
   2  13 -11   14.93    6.50
  -2 -13  10   17.68    4.70
   2  13 -10   22.33    6.97
  -2 -13   9   52.03    6.92
   2  13  -9   50.40    8.92
  -2 -13   8   14.81    4.28
   2  13  -8   11.55    5.30
   2  13  -7  149.25   13.38
   2  13  -7  136.38   13.45
   2  13  -6  114.38   11.87
  -2 -13   6  114.44    9.45
   2  13  -6  123.84   12.79
   2  13  -5   48.20    8.10
   2  13  -5   59.43    9.09
  -2 -13   5   51.93    6.51
   2  13  -4   -1.98    3.40
   2  13  -4    7.37    4.16
  -2 -13   4    3.79    2.96
   2  13  -3   62.81    8.93
   2  13  -3   67.04    9.40
  -2 -13   3   69.08    7.04
  -2 -13   2   63.40    6.62
   2  13  -2   73.68    9.86
   2  13  -2   64.80    9.02
  -2 -13   1  143.49    9.50
   2  13  -1  129.47   12.37
  -2 -13   0   20.83    5.19
   2  13   0   20.50    5.64
  -2 -13   0   23.81    4.41
  -2 -13  -1   35.45    4.94
  -2 -13  -1   46.14    7.00
   2  13   1   39.54    7.41
  -2 -13  -2   74.74    6.78
   2  13   2   90.16   10.43
  -2 -13  -2   89.87    9.23
  -2 -13  -3   43.30    5.08
  -2 -13  -3   51.30    6.94
   2  13   3   37.45    7.50
   2  13   4    3.15    4.50
  -2 -13  -4    3.80    2.60
  -2 -13  -4    6.13    4.10
  -2 -13  -5   12.77    3.11
   2  13   5   12.18    4.85
  -2 -13  -5   23.02    5.53
  -2 -13  -6    3.54    3.27
   2  13   6    0.29    3.28
   2  13   7    1.32    4.07
  -2 -13  -7    5.24    3.94
   2  13   8   16.27    5.87
  -2 -13  -8    9.66    4.24
  -2 -13  -9   41.12    7.08
   2  13   9   41.47    7.68
  -2 -13 -10   19.00    5.77
   2  13  10   19.08    6.00
   2  13  11   26.05    6.48
  -2 -13 -11   27.39    6.41
  -2 -13 -12    3.17    4.49
   2  13  12    7.06    4.31
  -2 -13 -13   44.31    7.56
   2  13  13   54.84    9.13
  -2 -13 -14  128.57   12.02
   2  13  14  117.68   12.41
   2  13  15   -1.41    3.90
  -2 -13 -15   10.98    6.32
   2  13  16    5.64    4.71
  -2 -13 -16    0.39    5.61
  -2 -13 -17   13.45    7.59
   2  13  17    3.21    4.04
  -2 -13 -18   12.13    7.71
   2  13  18   11.77    5.70
   2  13  19   24.81    6.78
  -2 -13 -19    6.04    7.20
   2  13  20    4.07    5.02
  -2 -13 -20   19.00    8.93
   2  13  21   -4.36    4.70
  -2 -13 -21    5.43    8.84
   2  13  22    9.91    5.41
  -2 -13 -22   -1.12    9.00
  -2 -13 -23   12.49    9.79
  -2 -14  11   38.41    6.78
   2  14 -10   38.51    8.61
  -2 -14  10   34.99    6.83
  -2 -14   9    4.33    3.52
   2  14  -9   -1.95    4.56
  -2 -14   8   45.48    6.74
   2  14  -8   51.12    9.36
  -2 -14   7   -0.77    3.17
   2  14  -7    6.82    4.92
   2  14  -6   42.12    8.78
  -2 -14   6   25.09    5.08
  -2 -14   5   14.47    4.40
   2  14  -5   18.85    6.40
   2  14  -5   23.86    6.47
  -2 -14   4   10.20    3.93
   2  14  -4   12.47    5.18
   2  14  -4    4.75    3.83
   2  14  -3   23.17    6.05
  -2 -14   3   20.22    4.74
   2  14  -3   20.30    6.53
  -2 -14   2   51.97    6.53
   2  14  -2   42.70    7.93
  -2 -14   1    2.58    3.08
  -2 -14   1   -0.06    3.89
   2  14  -1    2.67    3.75
   2  14   0    4.58    4.43
  -2 -14   0    0.14    2.75
  -2 -14   0    4.26    4.53
  -2 -14  -1   -1.04    2.44
  -2 -14  -1    3.46    3.92
   2  14   1   -2.94    3.78
  -2 -14  -2    8.26    4.25
   2  14   2    8.03    4.65
  -2 -14  -2    3.78    2.86
  -2 -14  -3    4.76    2.86
   2  14   3    1.57    3.55
  -2 -14  -3   -0.08    3.78
  -2 -14  -4   29.96    6.43
   2  14   4   30.31    6.76
   2  14   5   61.92    9.33
  -2 -14  -5   53.56    7.67
  -2 -14  -6   49.69    7.65
   2  14   6   49.03    8.78
  -2 -14  -7    2.03    4.36
   2  14   7    8.37    4.95
   2  14   8   13.96    5.66
  -2 -14  -8   20.14    5.80
  -2 -14  -9   49.73    7.86
   2  14   9   36.47    7.60
  -2 -14 -10   59.23    8.55
   2  14  10   51.64    8.73
  -2 -14 -11   40.37    7.58
   2  14  11   34.86    7.85
  -2 -14 -12   82.14   10.17
   2  14  12  104.80   12.23
   2  14  13   17.43    5.79
  -2 -14 -13   22.43    6.94
   2  14  14   79.02   10.69
  -2 -14 -14   89.08   11.05
   2  14  15   80.24   11.18
  -2 -14 -15   62.07   10.20
   2  14  16   26.14    7.15
  -2 -14 -16   25.55    7.88
  -2 -14 -17    1.16    6.21
   2  14  17   19.22    7.63
  -2 -14 -18    0.88    7.19
   2  14  18   24.01    7.29
   2  14  19   47.83    9.25
  -2 -14 -19   35.04    9.28
   2  14  20   19.22    7.28
  -2 -14 -20   40.51   11.61
  -2 -15   8    5.84    3.78
  -2 -15   7    3.29    3.59
  -2 -15   6   -0.24    3.34
   2  15  -6   -2.89    4.90
  -2 -15   5   24.56    5.38
   2  15  -5   19.05    6.51
  -2 -15   4    3.85    3.35
   2  15  -4   -1.06    4.34
  -2 -15   3   62.08    7.54
  -2 -15   3   61.24    9.75
  -2 -15   2   -3.16    5.09
  -2 -15   2    2.21    3.00
   2  15  -2    2.14    4.42
  -2 -15   1   67.88    9.59
   2  15  -1   88.77   11.25
  -2 -15   1   74.29    8.01
  -2 -15   0   33.51    5.47
   2  15   0   43.43    8.20
  -2 -15   0   34.43    7.38
  -2 -15  -1   64.75    9.12
   2  15   1   61.58    9.43
   2  15   2   13.44    5.96
  -2 -15  -2   25.93    6.80
   2  15   3   57.39    9.47
  -2 -15  -3   44.77    7.94
   2  15   4   15.41    5.94
  -2 -15  -4    5.78    5.00
  -2 -15  -5   62.69    8.83
   2  15   5   70.70   10.20
   2  15   6   14.48    6.01
  -2 -15  -6   32.92    7.46
  -2 -15  -7   31.82    7.02
   2  15   7   31.45    7.60
   2  15   8   49.21    8.85
  -2 -15  -8   47.80    8.28
  -2 -15  -9  176.08   14.14
   2  15   9  171.36   15.64
  -2 -15 -10   84.24   10.36
   2  15  10   69.15   10.18
  -2 -15 -11   -0.75    5.00
   2  15  11    3.73    4.90
   2  15  12    8.52    5.37
  -2 -15 -12    1.35    5.04
   2  15  13    8.21    5.63
  -2 -15 -13   15.44    7.40
  -2 -15 -14   13.60    6.90
   2  15  14   26.75    7.76
   2  15  15   -3.31    5.34
  -2 -15 -15   -0.38    5.83
   2  15  16    5.93    4.85
  -2 -15 -16   -0.07    6.89
  -2 -15 -17    4.26    7.06
   2  15  17   16.50    6.84
  -2 -16   5   37.77    6.83
  -2 -16   4   37.23    6.53
  -2 -16   3   17.01    4.58
   2  16   0   16.38    5.97
  -2 -16  -1   33.35    7.61
   2  16   1   27.45    7.72
   2  16   2   10.46    5.26
  -2 -16  -2   11.36    5.41
   2  16   3   23.23    6.90
  -2 -16  -3   33.00    8.17
   2  16   4   19.47    6.33
  -2 -16  -4   18.77    6.64
  -2 -16  -5   86.44   11.27
   2  16   5   88.63   12.01
   2  16   6    3.69    4.81
  -2 -16  -6   -7.57    5.54
  -2 -16  -7   -1.76    5.51
   2  16   7   -2.41    4.65
   2  16   8   49.92    9.51
  -2 -16  -8   60.56    9.47
  -2 -16  -9   19.35    6.44
   2  16   9    8.04    5.38
   2  16  10   17.36    6.50
  -2 -16 -10   16.61    6.42
   2  16  11   16.52    6.75
  -2 -16 -11   10.96    6.42
   2  16  12   50.08    9.83
   2  17   3    2.95    5.00
   2  17   4    6.08    4.60
   2  17   5    4.88    5.37
   2  17   6   14.57    6.81
   3 -15 -14    3.33   10.53
   3 -15 -13   18.92   10.73
   3 -15 -12   35.23   13.74
   3 -15 -11   34.79   12.11
   3 -15 -10   47.11   13.74
   3 -15  -6    9.87    4.99
   3 -15  -5   13.20    5.46
   3 -15  -4    6.62    4.13
   3 -15  -3    1.33    4.47
   3 -15  -2    5.89    5.14
   3 -15  -1   23.01    6.80
   3 -15   0   11.76    5.77
   3 -15   1   15.52    6.45
   3 -15   2   39.14    8.20
  -3  15  -4    2.85    4.02
   3 -15   5   20.94    5.26
  -3  15  -5    9.76    4.95
   3 -15   6    5.46    3.81
  -3  15  -6   -2.68    4.74
   3 -14 -17   17.42   12.77
   3 -14 -16   24.31   13.80
   3 -14 -15   -6.54   10.86
   3 -14 -14   10.56   10.47
   3 -14 -13   23.70   12.37
   3 -14 -12   30.47   12.88
   3 -14 -10   -0.22    4.55
   3 -14  -9   10.89    5.01
  -3  14   9   -3.85    4.54
  -3  14   8   23.29    5.82
   3 -14  -8   10.00    4.45
  -3  14   7    2.63    4.18
   3 -14  -7    1.33    3.89
  -3  14   6   17.72    5.56
   3 -14  -6    5.69    4.24
   3 -14  -5    3.72    3.65
   3 -14  -4   -2.92    4.00
   3 -14  -3   18.43    5.73
   3 -14  -2    5.02    3.95
   3 -14  -1   -2.68    4.99
   3 -14   0   72.84    9.55
   3 -14   1   44.78    7.98
  -3  14  -2   12.77    4.77
   3 -14   2   14.79    4.18
   3 -14   3   37.14    5.99
  -3  14  -3   18.44    5.74
   3 -14   4   20.70    5.01
  -3  14  -4   24.23    6.55
  -3  14  -5   80.54   10.90
   3 -14   5   71.88    8.29
   3 -14   6   33.44    6.26
  -3  14  -6   38.36    8.08
   3 -14   7    6.53    4.07
  -3  14  -7   13.36    5.78
   3 -14   8   -1.44    3.14
  -3  14  -8    7.11    5.11
   3 -14   9   21.94    5.52
  -3  14  -9   36.77    8.68
  -3  14 -10   19.32    6.75
   3 -13 -19    1.67   12.61
   3 -13 -18   16.12   14.35
   3 -13 -17   -2.48   11.27
   3 -13 -16   -1.62   11.84
   3 -13 -15    3.22   12.67
   3 -13 -14   20.09   12.95
   3 -13 -13   27.62   10.88
   3 -13 -13   16.55    5.89
   3 -13 -12   14.78    5.15
   3 -13 -11    6.55    4.50
   3 -13 -10   62.78    7.79
  -3  13  10   77.98    9.23
  -3  13   9   23.31    6.20
   3 -13  -9   16.70    5.05
   3 -13  -8   43.34    6.57
  -3  13   8   34.22    6.21
  -3  13   7    6.59    4.64
   3 -13  -7    6.99    4.29
  -3  13   6   43.10    6.73
   3 -13  -6   36.49    6.11
  -3  13   5  141.82   11.22
   3 -13  -5  148.57   10.77
   3 -13  -4  127.86   10.11
  -3  13   4  117.41   10.31
   3 -13  -3   24.75    5.05
   3 -13  -2  138.10   10.90
   3 -13  -1   95.35    9.51
   3 -13   0   43.32    5.72
   3 -13   0   47.28    7.29
   3 -13   1   55.45    6.46
  -3  13  -1   74.73    9.37
   3 -13   2   23.79    4.70
  -3  13  -2   30.89    6.45
   3 -13   3   -0.84    2.45
  -3  13  -3    2.18    3.26
   3 -13   4    4.99    3.41
  -3  13  -4    8.81    5.53
   3 -13   5   36.54    5.71
  -3  13  -5   44.80    8.00
   3 -13   6    8.71    3.39
  -3  13  -6    8.00    4.76
   3 -13   7   17.22    4.35
  -3  13  -7   35.97    8.22
   3 -13   8    6.37    3.67
  -3  13  -8   -0.13    4.52
   3 -13   9   18.03    4.85
  -3  13  -9   24.63    7.13
   3 -13  10    4.00    3.78
  -3  13 -10    1.35    4.54
   3 -13  11    7.99    4.06
  -3  13 -11   12.23    6.07
   3 -13  12   20.43    5.37
  -3  13 -12   19.73    7.42
  -3  13 -13    4.75    5.29
   3 -12 -21   12.26   14.08
   3 -12 -20    4.98   13.37
   3 -12 -19   18.59   13.42
   3 -12 -18    1.89   11.19
   3 -12 -17   34.79   14.62
   3 -12 -16   24.87   12.27
   3 -12 -15    9.52    9.37
   3 -12 -15   21.50    6.22
   3 -12 -14   42.37   13.38
   3 -12 -14   36.59    6.82
   3 -12 -13  160.18   19.52
   3 -12 -13  148.59   11.08
   3 -12 -12   57.91    7.63
  -3  12  11   40.25    7.11
   3 -12 -11   42.44    6.45
  -3  12  10   30.42    6.20
   3 -12 -10   27.81    5.17
  -3  12   9   92.94    9.79
   3 -12  -9   87.86    8.09
  -3  12   8   98.45    9.71
   3 -12  -8   90.37    7.86
   3 -12  -7   38.77    5.42
  -3  12   7   44.84    6.81
  -3  12   6   38.60    6.36
   3 -12  -6   38.04    5.65
  -3  12   5   75.04    7.85
   3 -12  -5   84.85    7.76
   3 -12  -4   49.93    6.28
  -3  12   4   46.76    6.49
  -3  12   3   18.74    4.57
   3 -12  -3   11.71    3.07
   3 -12  -3   18.64    4.62
   3 -12  -2   11.67    3.22
  -3  12   2   10.69    3.90
   3 -12  -2   10.24    3.70
  -3  12   1    1.49    2.84
   3 -12  -1   -0.58    2.36
   3 -12  -1    2.57    3.90
   3 -12   0   31.91    4.75
  -3  12   0   42.87    6.68
   3 -12   1    3.80    2.58
  -3  12  -1    2.60    2.93
   3 -12   2   12.15    3.32
  -3  12  -2   13.83    4.94
   3 -12   3    3.41    2.95
  -3  12  -3    4.76    3.54
   3 -12   4    6.38    3.16
  -3  12  -4    2.57    3.52
   3 -12   5    3.26    2.39
  -3  12  -5    7.30    4.49
   3 -12   6    0.05    2.67
  -3  12  -6    4.91    4.39
   3 -12   7   22.19    4.76
  -3  12  -7   29.91    7.06
  -3  12  -8   39.09    7.74
   3 -12   8   30.53    5.43
  -3  12  -9    6.94    5.18
   3 -12   9   10.00    3.85
   3 -12  10   -3.13    3.20
  -3  12 -10   -3.10    5.05
   3 -12  11    8.43    4.04
  -3  12 -11   15.87    6.66
   3 -12  12   16.69    4.50
  -3  12 -12   14.50    6.50
  -3  12 -13    0.64    4.94
   3 -12  13    2.21    3.02
  -3  12 -14   -2.12    4.84
   3 -12  14    6.96    3.75
  -3  12 -15    2.19    5.60
   3 -11 -23    7.42   14.23
   3 -11 -22   26.52   14.98
   3 -11 -21   13.93   15.45
   3 -11 -20   30.46   15.60
   3 -11 -19   13.42   14.03
   3 -11 -18   13.51   12.61
   3 -11 -18   49.84   10.04
   3 -11 -17  105.91   18.02
   3 -11 -17   99.40   10.82
   3 -11 -16   21.54   11.72
   3 -11 -16   13.99    6.49
   3 -11 -15   34.25   10.94
   3 -11 -15   54.97    8.16
   3 -11 -14   19.87    5.93
   3 -11 -14   -4.88    8.71
   3 -11 -13   83.02   14.51
   3 -11 -13   87.77    8.80
   3 -11 -12   13.10    4.79
  -3  11  11   33.84    6.25
   3 -11 -11   34.93    5.64
   3 -11 -10   12.64    4.15
  -3  11  10   10.82    4.24
   3 -11  -9  241.68   11.91
  -3  11   9  234.03   14.10
   3 -11  -8   37.09    5.25
  -3  11   8   35.61    6.16
  -3  11   7   87.48    8.54
   3 -11  -7   90.38    7.47
   3 -11  -6   11.12    3.93
  -3  11   6   10.04    3.92
   3 -11  -5   65.10    5.22
  -3  11   5   59.99    7.04
   3 -11  -5   61.34    6.16
   3 -11  -4    4.22    2.76
   3 -11  -4    7.22    2.48
  -3  11   4    9.99    3.52
   3 -11  -3   10.02    2.61
   3 -11  -3   10.23    3.43
  -3  11   3    9.80    6.07
   3 -11  -2   29.99    4.17
  -3  11   2   26.71    4.60
   3 -11  -2   17.44    4.04
   3 -11  -1    4.16    2.08
  -3  11   1    8.73    3.52
  -3  11   1    8.52    3.20
  -3  11   0   16.13    4.11
  -3  11   0   31.42    4.91
   3 -11   0   28.50    4.16
   3 -11   1    8.80    3.11
  -3  11  -1    6.50    2.99
  -3  11  -1    3.96    3.30
  -3  11  -2   46.97    6.85
   3 -11   2   57.52    6.12
  -3  11  -3   -0.47    2.67
   3 -11   3    0.15    2.18
   3 -11   4   32.57    4.93
  -3  11  -4   21.45    5.09
  -3  11  -5    3.64    3.79
   3 -11   5    9.94    3.59
  -3  11  -6    8.16    4.01
   3 -11   6    4.15    2.87
  -3  11  -7   73.95    9.83
   3 -11   7   69.19    7.06
   3 -11   8   15.63    4.00
  -3  11  -8    1.60    4.07
   3 -11   9    6.90    3.48
  -3  11  -9    4.11    4.93
   3 -11  10   19.92    4.54
  -3  11 -10   21.15    6.37
   3 -11  11    6.75    3.58
  -3  11 -11   14.10    6.08
   3 -11  12   19.44    4.57
  -3  11 -12   16.75    6.54
   3 -11  13   34.14    5.99
  -3  11 -13   32.29    8.08
   3 -11  14    8.85    4.06
  -3  11 -14   -4.43    5.68
   3 -11  15   22.83    5.48
  -3  11 -15   19.64    7.28
   3 -11  16   24.64    5.57
  -3  11 -16   40.56    9.68
  -3  11 -17    4.92    6.31
   3 -11  17    1.93    3.27
  -3  11 -18   -1.04    6.46
   3 -10 -24   24.66   16.50
   3 -10 -23   19.99   14.72
   3 -10 -22   75.82   19.58
   3 -10 -21   -6.85   12.55
   3 -10 -20   38.60   16.52
   3 -10 -20   41.04   11.25
   3 -10 -19    8.11    8.54
   3 -10 -19    5.13   11.32
   3 -10 -18   40.64   13.20
   3 -10 -18   63.81   10.21
   3 -10 -17   42.57   12.97
   3 -10 -17   40.87    8.15
   3 -10 -16   12.91   11.22
   3 -10 -16   20.92    6.67
   3 -10 -15   20.67   10.23
   3 -10 -15    4.35    5.23
   3 -10 -14   32.79    6.43
   3 -10 -14   39.87   12.41
   3 -10 -13   25.16    5.52
   3 -10 -13   16.08    9.33
   3 -10 -12   53.21    6.47
   3 -10 -11    7.99    3.61
  -3  10  11   11.26    4.34
   3 -10 -10    7.61    3.77
  -3  10  10    9.42    3.95
   3 -10  -9    7.61    3.48
  -3  10   9    4.71    3.57
   3 -10  -8   20.80    4.01
  -3  10   8   23.68    5.04
  -3  10   7   20.13    4.62
   3 -10  -7   20.43    3.85
   3 -10  -6  127.56    6.36
   3 -10  -6  140.45    8.32
  -3  10   6  129.11    9.40
   3 -10  -5   14.14    2.67
  -3  10   5   16.15    4.19
   3 -10  -5   17.00    3.50
  -3  10   4   13.19    3.83
   3 -10  -4   16.15    3.58
   3 -10  -4   13.00    2.67
   3 -10  -3   20.31    3.84
  -3  10   3   12.93    3.60
   3 -10  -3   16.26    2.85
   3 -10  -2  205.97    9.26
  -3  10   2  201.32   10.93
  -3  10   1   61.56    6.30
  -3  10   1   69.60    7.28
   3 -10  -1   68.89    5.69
   3 -10   0  200.34    9.69
  -3  10   0  197.24   11.93
  -3  10   0  191.84   10.06
  -3  10  -1  161.71   11.02
  -3  10  -1  172.94    9.39
   3 -10   1  173.12    9.24
   3 -10   2  238.31   11.02
  -3  10  -2  234.22   13.67
  -3  10  -2  224.38   10.37
   3 -10   3  187.80   10.03
  -3  10  -3  162.66   11.79
  -3  10  -3  159.94    8.41
  -3  10  -4  189.08   13.23
   3 -10   4  210.71   10.87
   3 -10   5   -0.84    2.41
  -3  10  -5    4.77    3.82
  -3  10  -6   79.72    9.37
   3 -10   6   68.44    6.56
   3 -10   7    5.72    3.04
  -3  10  -7   18.81    5.48
  -3  10  -8  108.85   11.34
   3 -10   8  115.64    8.83
  -3  10  -9    2.40    3.83
   3 -10   9    0.61    2.60
   3 -10  10    8.08    3.12
  -3  10 -10   10.56    5.68
   3 -10  11   -3.25    2.81
  -3  10 -11   10.94    5.34
  -3  10 -12   23.73    6.52
   3 -10  12   21.44    4.79
  -3  10 -13    8.08    6.02
   3 -10  13   -1.63    2.54
  -3  10 -14    0.29    4.56
   3 -10  14   -0.50    3.07
   3 -10  15   -3.21    3.53
  -3  10 -15   -2.00    5.45
   3 -10  16    2.60    3.75
  -3  10 -16    4.05    5.02
   3 -10  17   -0.65    3.15
  -3  10 -17   -5.57    5.19
   3 -10  18    0.42    3.66
  -3  10 -18   17.63    8.45
   3 -10  19   67.67    8.07
  -3  10 -19   63.13   11.89
  -3  10 -20   22.29    9.62
   3  -9 -26   14.26   17.44
   3  -9 -25  -14.63   13.60
   3  -9 -24    1.17   14.98
   3  -9 -23  -21.78   14.85
   3  -9 -22    6.12   14.06
   3  -9 -21   18.90   13.82
   3  -9 -21    2.02    9.52
   3  -9 -20   -5.90   12.60
   3  -9 -20   10.00    8.05
   3  -9 -19   18.42   13.82
   3  -9 -19   14.43    8.14
   3  -9 -18   31.35   13.15
   3  -9 -18   12.54    7.30
   3  -9 -17   -6.43   12.17
   3  -9 -17   14.58    6.29
   3  -9 -16   -1.71    9.38
   3  -9 -16   -2.92    5.57
   3  -9 -15   25.91   11.62
   3  -9 -15   30.09    6.48
   3  -9 -14    2.82    9.10
   3  -9 -14    0.97    4.73
   3  -9 -13    8.81    7.82
   3  -9 -13   42.33    5.83
   3  -9 -12   47.34   11.49
   3  -9 -12   51.51    6.27
   3  -9 -11  233.04   10.93
   3  -9 -10   14.59    3.46
  -3   9  10   17.15    4.87
  -3   9   9   46.87    6.32
   3  -9  -9   31.55    4.59
  -3   9   8   68.64    7.29
   3  -9  -8   69.99    3.96
   3  -9  -8   55.60    5.38
   3  -9  -7  134.84    5.85
  -3   9   7  120.08    8.98
   3  -9  -7  122.11    7.32
   3  -9  -6   99.91    5.37
  -3   9   6   95.91    7.78
   3  -9  -6   89.37    6.18
   3  -9  -5  145.01    6.65
   3  -9  -5  151.70    7.96
  -3   9   5  145.99    9.22
  -3   9   4   39.09    4.92
   3  -9  -4   36.38    3.56
   3  -9  -4   33.54    4.13
  -3   9   3   18.20    3.60
   3  -9  -3   29.11    3.91
   3  -9  -3   23.85    3.06
   3  -9  -2  353.52   11.38
  -3   9   2  351.39   14.44
  -3   9   2  340.73   13.30
   3  -9  -1  469.55   13.46
  -3   9   1  438.30   14.65
  -3   9   1  473.77   17.00
  -3   9   0   17.32    3.44
   3  -9   0   17.99    3.15
  -3   9   0   16.81    3.72
   3  -9   1  164.01    8.47
  -3   9  -1  156.96   10.30
  -3   9  -1  151.30    8.13
   3  -9   2  247.80   10.44
  -3   9  -2  225.13   12.80
  -3   9  -2  238.69    9.84
   3  -9   3   78.21    6.30
  -3   9  -3   68.99    7.50
  -3   9  -3   76.42    5.51
  -3   9  -4   55.07    4.46
   3  -9   4   55.89    5.41
  -3   9  -4   58.61    7.61
  -3   9  -5    7.42    2.03
  -3   9  -5    3.20    2.91
   3  -9   5    7.88    2.82
  -3   9  -6    4.84    3.63
   3  -9   6    9.92    3.21
   3  -9   7    5.90    2.58
  -3   9  -7   10.77    4.37
   3  -9   8   86.95    7.37
  -3   9  -8   94.32   10.31
  -3   9  -9    1.04    3.33
   3  -9   9   -3.00    2.59
  -3   9 -10    2.35    3.90
   3  -9  10    0.75    2.80
  -3   9 -11   23.53    6.52
   3  -9  11   26.50    4.46
   3  -9  12   -3.44    2.80
  -3   9 -12    2.23    4.01
  -3   9 -13    8.26    4.85
   3  -9  13    3.38    2.53
  -3   9 -14   -1.57    5.46
   3  -9  14    8.03    3.13
   3  -9  15   91.56    8.50
  -3   9 -15   91.61   12.87
   3  -9  16    4.07    3.30
  -3   9 -16   -0.38    5.34
   3  -9  17   14.88    4.53
  -3   9 -17   -1.53    5.57
  -3   9 -18    5.14    6.13
   3  -9  18    7.40    3.80
   3  -9  19  133.53   10.93
  -3   9 -19  171.91   18.44
   3  -9  20  185.37   12.92
  -3   9 -20  199.73   20.98
  -3   9 -21   31.12    9.14
   3  -9  21   37.93    6.27
   3  -8 -27   10.98   15.76
   3  -8 -26    7.56   14.32
   3  -8 -25   51.17   19.06
   3  -8 -24   17.01   15.83
   3  -8 -23  -15.87   13.11
   3  -8 -23    2.00    8.73
   3  -8 -22   13.75    9.88
   3  -8 -22   15.53   14.28
   3  -8 -21   43.74   15.02
   3  -8 -21   26.89   10.24
   3  -8 -20   15.62   12.99
   3  -8 -20   32.60   10.04
   3  -8 -19    4.15    9.71
   3  -8 -19   40.35    9.35
   3  -8 -18   85.66   16.23
   3  -8 -18   78.08   10.71
   3  -8 -17    4.69   10.28
   3  -8 -17   19.91    7.18
   3  -8 -16   -6.72    9.74
   3  -8 -16    5.72    6.11
   3  -8 -15   10.47    9.26
   3  -8 -15    5.55    5.05
   3  -8 -14   -5.13    9.17
   3  -8 -14    0.45    4.83
   3  -8 -13    0.31    4.05
   3  -8 -13   16.63    9.06
   3  -8 -12   48.42    9.59
   3  -8 -12   60.24    6.36
   3  -8 -11   49.09   10.82
   3  -8 -11   31.96    4.74
   3  -8 -10    7.15    3.01
  -3   8   9   28.90    4.71
   3  -8  -9   29.50    2.30
   3  -8  -9   24.07    3.84
   3  -8  -8    2.76    1.36
   3  -8  -8    4.30    2.45
  -3   8   8    2.19    2.61
   3  -8  -7   56.10    3.61
  -3   8   7   51.16    6.05
   3  -8  -7   49.72    4.70
   3  -8  -6   79.07    5.58
  -3   8   6   70.64    6.49
   3  -8  -5  117.60    5.57
  -3   8   5  105.70    7.73
   3  -8  -5  106.45    6.18
   3  -8  -4   19.66    2.66
   3  -8  -4   14.44    2.75
  -3   8   4   13.65    3.21
   3  -8  -3    7.03    1.91
   3  -8  -3    5.32    2.35
  -3   8   3    6.36    2.84
  -3   8   2   11.34    2.96
  -3   8   2    5.49    2.15
   3  -8  -2    4.77    1.95
  -3   8   1  434.42   15.18
  -3   8   1  425.92   13.52
   3  -8  -1  453.16   12.46
  -3   8   0  193.85   10.45
  -3   8   0  183.42    8.69
   3  -8   0  170.89    7.94
   3  -8   1  103.69    6.42
  -3   8  -1   99.92    7.99
  -3   8  -1  102.43    6.31
  -3   8  -2  317.92   14.37
   3  -8   2  298.04   10.92
  -3   8  -2  310.00   10.40
   3  -8   3  281.98   10.80
  -3   8  -3  282.83    9.56
  -3   8  -3  278.54   14.03
  -3   8  -4  109.94    5.64
   3  -8   4  101.90    6.72
  -3   8  -4  109.86    9.29
  -3   8  -5  108.58    5.24
   3  -8   5  121.39    7.40
  -3   8  -5  104.40    9.22
  -3   8  -6   15.00    2.10
   3  -8   6   14.65    3.05
  -3   8  -6    9.60    3.99
  -3   8  -7   -1.20    3.14
   3  -8   7    1.33    1.84
   3  -8   8   79.88    6.51
  -3   8  -8   90.52    9.71
   3  -8   9   22.98    4.09
  -3   8  -9   21.79    5.44
   3  -8  10  168.39    9.76
  -3   8 -10  175.37   14.28
   3  -8  11   15.35    3.55
  -3   8 -11   17.17    4.62
   3  -8  12   52.38    5.95
  -3   8 -12   58.41    9.46
   3  -8  13   98.51    8.17
  -3   8 -13  110.94   12.74
   3  -8  14   64.52    6.82
  -3   8 -14   61.59    9.73
   3  -8  15   67.19    7.31
  -3   8 -15   76.25   11.43
   3  -8  16   44.25    6.01
  -3   8 -16   37.89    8.99
   3  -8  17   29.99    5.29
  -3   8 -17   41.61    9.36
   3  -8  18   20.66    4.93
  -3   8 -18   24.15    7.52
  -3   8 -19   62.59   12.13
   3  -8  19   57.64    7.23
  -3   8 -20   25.76    9.17
   3  -8  20   -0.99    3.03
  -3   8 -21   49.45   11.15
   3  -8  21   26.71    5.23
   3  -8  22   19.52    5.07
  -3   8 -22   22.97    8.86
   3  -8  23   72.37    8.47
  -3   8 -23   66.72   13.66
   3  -7 -28  -18.19   17.45
   3  -7 -27   -5.33   16.72
   3  -7 -26   -3.83   13.90
   3  -7 -25   12.14    9.85
   3  -7 -25   -7.55   15.82
   3  -7 -24   18.91   10.57
   3  -7 -24    5.39   13.95
   3  -7 -23  -13.08   15.12
   3  -7 -23  -21.63   10.31
   3  -7 -22  -10.53   12.28
   3  -7 -22    8.28    9.41
   3  -7 -21   13.13   13.00
   3  -7 -21   11.54    8.92
   3  -7 -20  100.61   18.42
   3  -7 -20   90.24   12.62
   3  -7 -19    6.18   10.38
   3  -7 -19   -3.62    7.21
   3  -7 -18    4.91   13.33
   3  -7 -18    8.04    7.33
   3  -7 -17   17.47   10.20
   3  -7 -17   -7.64    7.29
   3  -7 -16  116.43   16.07
   3  -7 -16  153.50   12.27
   3  -7 -15   71.26   14.36
   3  -7 -15   67.80    8.38
   3  -7 -14  395.11   24.83
   3  -7 -14  412.06   16.38
   3  -7 -13   71.26   11.93
   3  -7 -13   58.63    7.02
   3  -7 -12  208.18   17.67
   3  -7 -12  196.93   10.39
   3  -7 -11   17.69    8.84
   3  -7 -11   16.97    4.37
   3  -7 -10  140.26    3.97
   3  -7 -10  159.96   15.31
   3  -7 -10  139.49    7.96
   3  -7  -9   47.89   10.65
   3  -7  -9   35.87    4.29
   3  -7  -9   38.42    2.43
   3  -7  -8   30.78    2.46
   3  -7  -8   28.05    3.82
  -3   7   7    4.59    2.83
   3  -7  -7    4.93    2.45
   3  -7  -6  102.34    5.77
  -3   7   6   99.69    7.37
  -3   7   5    7.31    2.36
   3  -7  -5    6.59    2.12
  -3   7   5    6.13    2.70
  -3   7   4  158.74    8.56
  -3   7   4  162.82    8.38
   3  -7  -4  174.62    7.06
  -3   7   3  196.47    9.25
  -3   7   3  186.27    9.30
  -3   7   2   77.66    5.91
  -3   7   2   68.67    6.09
  -3   7   1    6.96    2.63
  -3   7   1    6.88    2.70
  -3   7   1    4.66    2.01
  -3   7   0   44.09    5.02
  -3   7   0   48.10    5.41
  -3   7   0   55.98    4.62
  -3   7  -1   10.45    3.14
  -3   7  -1   12.22    2.49
   3  -7   2    1.15    1.54
  -3   7  -2    5.65    3.05
  -3   7  -2    4.13    1.94
   3  -7   3    1.92    1.96
  -3   7  -3    2.50    2.19
  -3   7  -3    2.19    1.53
  -3   7  -4  132.22    5.48
  -3   7  -4  118.14    9.04
   3  -7   4  128.97    7.20
  -3   7  -5   51.71    6.34
  -3   7  -5   66.53    3.68
   3  -7   5   66.35    5.42
   3  -7   6  357.30   12.34
  -3   7  -6  342.13   16.60
  -3   7  -7   -0.36    3.37
   3  -7   7    6.57    2.67
   3  -7   7    6.90    2.27
  -3   7  -8  214.78   14.17
   3  -7   8  204.91    9.77
  -3   7  -9    4.24    3.20
   3  -7   9    3.20    2.16
   3  -7  10  209.60   10.15
  -3   7 -10  203.80   14.88
  -3   7 -11    2.28    3.76
   3  -7  11    1.81    1.99
  -3   7 -12   22.75    6.52
   3  -7  12   14.52    3.44
   3  -7  13   42.89    5.39
  -3   7 -13   38.12    7.85
  -3   7 -14  189.78   16.22
   3  -7  14  193.48   10.96
  -3   7 -15   -3.57    4.75
   3  -7  15    1.28    2.24
   3  -7  16   61.66    6.83
  -3   7 -16   70.38   10.95
  -3   7 -17   25.83    7.59
   3  -7  17   24.12    4.66
   3  -7  18   30.21    5.18
  -3   7 -18   41.48    9.28
   3  -7  19   -1.12    2.60
  -3   7 -19    3.82    6.27
  -3   7 -20    3.71    5.63
   3  -7  20   18.73    4.59
   3  -7  21   -0.59    3.31
  -3   7 -21    4.59    8.28
   3  -7  22    1.65    3.05
  -3   7 -22   -2.01    6.43
  -3   7 -23   -5.73    7.21
   3  -7  23    1.71    2.99
   3  -7  24    7.25    3.65
  -3   7 -24   10.44    8.75
   3  -6 -29   -1.56   15.48
   3  -6 -28  -14.21   15.85
   3  -6 -27   11.98   16.83
   3  -6 -26   23.66   10.10
   3  -6 -26    4.00   14.24
   3  -6 -25   65.13   13.51
   3  -6 -25   60.66   18.34
   3  -6 -24    6.46    8.15
   3  -6 -24    3.46   12.48
   3  -6 -23   37.56   16.44
   3  -6 -23   44.17   11.21
   3  -6 -22   13.00    9.44
   3  -6 -22   13.90   12.58
   3  -6 -21   17.57   13.57
   3  -6 -21   13.28    8.24
   3  -6 -20   59.86   15.86
   3  -6 -20   40.62    9.64
   3  -6 -19   26.49   11.75
   3  -6 -19   20.49    8.79
   3  -6 -18   41.83   14.48
   3  -6 -18   22.18    8.32
   3  -6 -17  284.41   23.97
   3  -6 -17  308.00   17.61
   3  -6 -16    6.18    9.69
   3  -6 -16   10.09    6.79
   3  -6 -15   45.73   12.04
   3  -6 -15   41.48    7.58
   3  -6 -14   30.14   11.66
   3  -6 -14   19.20    6.59
   3  -6 -13   32.81    9.58
   3  -6 -13   60.40    7.85
   3  -6 -12  105.76   14.20
   3  -6 -12   85.87    7.73
  -3   6  11   -0.21    0.86
   3  -6 -11    3.06    8.30
   3  -6 -11    6.51    4.42
   3  -6 -10  236.33    5.18
  -3   6  10  246.82    6.64
   3  -6 -10  232.36   17.17
   3  -6 -10  250.43    9.95
  -3   6   9   42.73    3.19
   3  -6  -9   39.69    2.46
   3  -6  -9   45.86   10.18
   3  -6  -9   38.02    4.58
  -3   6   8   15.15    2.32
   3  -6  -8   14.22    1.80
   3  -6  -8   20.90    7.65
   3  -6  -8   13.16    2.89
  -3   6   7    4.92    1.69
   3  -6  -7    3.13    2.07
  -3   6   6  135.18    6.52
   3  -6  -6  123.47    5.72
   3  -6  -6  119.90   11.52
   3  -6  -5   20.90    2.61
  -3   6   5   28.00    3.28
  -3   6   4  206.82    9.13
  -3   6   4  183.42    8.29
   3  -6  -4  191.04    6.60
  -3   6   3  665.75   16.29
   3  -6  -3  698.36   12.55
  -3   6   3  688.61   15.73
  -3   6   2   29.09    3.98
  -3   6   2   28.31    3.65
  -3   6   2   29.56    3.47
  -3   6   1    6.32    2.25
  -3   6   1    1.63    1.71
  -3   6   1    3.24    2.04
  -3   6   0   50.56    4.70
  -3   6   0   61.77    5.74
  -3   6   0   49.21    4.08
  -3   6  -1 2586.45   25.78
  -3   6  -1 2579.92   36.67
  -3   6  -1 2555.65   34.20
  -3   6  -2   62.58    5.85
  -3   6  -2   66.58    6.41
  -3   6  -2   69.22    4.20
  -3   6  -3  457.76   15.95
  -3   6  -3  467.50   16.66
   3  -6   3  462.80   12.61
  -3   6  -4   68.34    6.69
   3  -6   4   71.20    5.07
  -3   6  -4   78.07    7.19
  -3   6  -5  392.36   16.34
   3  -6   5  372.13   11.87
  -3   6  -5  365.94   15.64
   3  -6   5  369.17   10.54
   3  -6   6  186.59    7.40
   3  -6   6  207.22    7.30
  -3   6  -6  231.02   12.68
  -3   6  -6  211.85   12.56
  -3   6  -7   72.07    7.78
   3  -6   8    2.42    2.12
  -3   6  -8    4.58    3.84
   3  -6   9  164.45    8.63
  -3   6  -9  161.40   12.63
   3  -6  10   35.72    4.37
  -3   6 -10   33.80    6.24
   3  -6  11   87.56    6.70
  -3   6 -11   86.22   10.35
   3  -6  12   42.54    4.70
  -3   6 -12   52.99    8.57
  -3   6 -13    7.97    4.97
   3  -6  13   -0.17    2.08
   3  -6  14   30.72    4.44
  -3   6 -14   24.30    6.81
  -3   6 -15    3.41    4.38
   3  -6  15    3.53    2.30
   3  -6  16   37.98    5.28
  -3   6 -16   44.59    8.89
  -3   6 -17  103.95   13.45
   3  -6  17  128.20    9.11
  -3   6 -18   14.50    7.44
   3  -6  18   10.97    3.87
   3  -6  19   16.01    4.09
  -3   6 -19    9.63    5.74
   3  -6  20   14.99    4.41
  -3   6 -20   16.48    7.33
   3  -6  21   40.95    5.95
  -3   6 -21   41.33   10.51
   3  -6  22   -4.78    3.12
  -3   6 -22    2.26    7.39
   3  -6  23   10.89    4.13
  -3   6 -23  -11.27    8.49
  -3   6 -24    6.15    8.04
   3  -6  24    2.04    3.11
  -3   6 -25   30.28   11.27
   3  -6  25   26.09    5.18
   3  -6  26    5.70    4.06
   3  -5 -29   17.62   14.99
   3  -5 -28  -18.57   16.41
   3  -5 -27   18.12   10.24
   3  -5 -27    6.75   14.08
   3  -5 -26   11.66    9.44
   3  -5 -26  -11.15   16.26
   3  -5 -25    3.16    8.48
   3  -5 -25   22.49   15.93
   3  -5 -24   16.20    9.38
   3  -5 -24   19.24   15.28
   3  -5 -23    5.47    8.18
   3  -5 -23    0.09   13.04
   3  -5 -22   -3.51    8.21
   3  -5 -22   -8.95   12.36
   3  -5 -21   36.68    9.70
   3  -5 -21   23.64   13.53
   3  -5 -20    2.48    7.19
   3  -5 -20   10.33   11.51
   3  -5 -19  132.01   20.13
   3  -5 -19  126.38   13.34
   3  -5 -18  186.91   15.31
   3  -5 -18  185.42   20.18
   3  -5 -17   25.78   11.06
   3  -5 -17   -1.11    7.27
   3  -5 -16   44.14   12.27
   3  -5 -16   11.30    6.69
   3  -5 -15    3.62    9.64
   3  -5 -15   15.25    7.44
  -3   5  14    3.38    0.77
   3  -5 -14   -1.11   10.14
   3  -5 -14    0.95    6.53
  -3   5  13   25.63    1.78
   3  -5 -13   11.13    9.87
   3  -5 -13   20.09    6.50
   3  -5 -12   62.92    2.33
  -3   5  12   68.60    2.94
   3  -5 -12   69.68   12.72
   3  -5 -12   70.53    7.94
  -3   5  11  128.75    4.27
   3  -5 -11  122.70   15.00
   3  -5 -11  124.31    8.29
   3  -5 -11  123.96    3.47
   3  -5 -10  568.96    7.86
  -3   5  10  582.90    9.65
   3  -5 -10  543.13   25.24
   3  -5 -10  596.98   14.70
   3  -5  -9  100.78    3.62
   3  -5  -9   74.19   11.10
   3  -5  -9   99.27    6.28
  -3   5   9   94.10    4.16
   3  -5  -8  495.98   22.48
   3  -5  -8  521.95    8.67
  -3   5   8  513.56   10.24
   3  -5  -8  557.02   12.13
  -3   5   7  377.40    9.27
   3  -5  -7  370.93    7.72
   3  -5  -7  375.85   18.84
   3  -5  -7  387.38    9.48
  -3   5   6  556.19   11.82
   3  -5  -6  584.84   21.91
   3  -5  -6  586.92   11.02
   3  -5  -5  144.75   11.17
   3  -5  -5  149.18    5.30
  -3   5   5  134.79    6.13
  -3   5   4  280.37    9.23
   3  -5  -4  286.22    7.08
   3  -5  -4  293.24   14.76
   3  -5  -3  437.91    8.75
  -3   5   3  392.43   11.41
   3  -5  -3  402.51   16.53
  -3   5   2  134.49    6.20
  -3   5   2  137.63    7.11
   3  -5  -2  133.54    9.80
  -3   5   1  247.72    8.78
  -3   5   1  246.65    9.83
   3  -5  -1  235.96   11.64
  -3   5   0   89.66    5.78
  -3   5   0   98.87    6.62
   3  -5   0   96.23    7.66
  -3   5  -1  371.78   13.03
  -3   5  -1  380.67   12.23
   3  -5   1  375.07   10.39
   3  -5   1  376.18   13.14
   3  -5   2   31.90    3.10
  -3   5  -2   34.90    4.44
  -3   5  -2   36.83    4.45
   3  -5   2   30.79    4.67
  -3   5  -3   44.57    5.21
   3  -5   3   38.90    4.75
  -3   5  -3   53.24    5.35
   3  -5   3   49.71    3.72
  -3   5  -4  148.06    9.07
  -3   5  -4  151.74    9.41
   3  -5   4  146.39    7.07
   3  -5   4  146.80    5.88
  -3   5  -5   68.14    6.76
   3  -5   5   63.68    3.93
  -3   5  -5   64.99    6.46
   3  -5   5   61.75    4.47
  -3   5  -6   79.25    7.53
  -3   5  -6   68.51    6.86
  -3   5  -7  190.16   11.98
  -3   5  -7  211.28   11.91
  -3   5  -8   49.77    7.11
  -3   5  -8   40.67    5.65
  -3   5  -9   25.18    5.64
  -3   5  -9   27.49    4.96
  -3   5 -10   11.77    4.63
  -3   5 -11  137.50   12.57
   3  -5  11  130.61    7.69
  -3   5 -12  101.58   10.88
   3  -5  12   83.91    6.29
  -3   5 -13   37.32    7.45
   3  -5  13   33.85    4.39
  -3   5 -14  153.17   14.23
   3  -5  14  166.27    9.20
   3  -5  15   10.22    2.94
  -3   5 -15    9.49    5.43
   3  -5  16   66.72    6.26
  -3   5 -16   66.37   10.62
  -3   5 -17    6.45    5.39
   3  -5  17    8.33    3.27
  -3   5 -18   62.59   11.29
   3  -5  18   66.57    6.66
  -3   5 -19   18.50    7.73
   3  -5  19   10.05    3.50
  -3   5 -20   -1.42    5.95
   3  -5  20   10.37    3.76
   3  -5  21   31.92    5.12
  -3   5 -21   46.95   11.40
   3  -5  22   56.68    6.81
  -3   5 -22   45.47   10.83
   3  -5  23    4.29    3.08
  -3   5 -23   15.25    8.51
   3  -5  24    1.36    3.01
  -3   5 -24    4.49    7.46
   3  -5  25    1.04    3.50
  -3   5 -25   -5.33    6.62
   3  -5  26    6.51    3.53
  -3   5 -26    0.08    7.72
   3  -5  27    1.88    3.23
   3  -4 -30   38.26   18.72
   3  -4 -29   25.54   19.54
   3  -4 -28   16.67    9.76
   3  -4 -28   23.10   16.38
   3  -4 -27    4.98    7.64
   3  -4 -27   20.04   15.98
   3  -4 -26   21.17    9.47
   3  -4 -26   -4.36   13.82
   3  -4 -25   20.97    9.19
   3  -4 -25   27.20   15.27
   3  -4 -24   53.18   11.03
   3  -4 -24   18.72   13.82
   3  -4 -23   -3.65    8.61
   3  -4 -23    7.82   13.89
   3  -4 -22   -0.62    7.19
   3  -4 -22   10.09   11.95
   3  -4 -21   51.77    9.81
   3  -4 -21   69.75   17.40
   3  -4 -20    0.01    7.19
   3  -4 -20   -6.29   11.35
   3  -4 -19   15.72    7.85
   3  -4 -19    1.18   11.69
   3  -4 -18   -4.71    7.14
   3  -4 -18    3.96   11.33
  -3   4  17  193.41    5.50
   3  -4 -17  188.23   20.85
   3  -4 -17  178.45   14.01
  -3   4  16   19.82    1.95
   3  -4 -16   27.22   10.51
   3  -4 -16   21.40    7.94
  -3   4  15    3.65    1.23
   3  -4 -15    8.80    9.62
   3  -4 -15   16.95    8.09
  -3   4  14    9.59    1.51
   3  -4 -14   17.09    7.21
   3  -4 -13  182.61    4.63
   3  -4 -13  169.21   17.99
  -3   4  13  185.38    5.20
   3  -4 -13  182.01   12.05
  -3   4  12  631.95    9.63
   3  -4 -12  668.07    8.76
   3  -4 -12  655.01   29.47
   3  -4 -12  603.22   18.51
  -3   4  11   15.62    1.83
   3  -4 -11   12.81    1.33
   3  -4 -11   14.75    9.89
   3  -4 -11   12.55    5.76
   3  -4 -10  688.22    9.14
   3  -4 -10  617.74   26.97
   3  -4 -10  642.69   15.90
  -3   4  10  656.71   10.24
   3  -4  -9    4.89    1.09
  -3   4   9    4.30    1.31
   3  -4  -9    0.30    3.41
  -3   4   8   31.40    2.51
   3  -4  -8   25.28    1.99
   3  -4  -8   42.06    8.24
   3  -4  -8   32.96    3.85
   3  -4  -7   35.60    2.40
  -3   4   7   39.23    2.92
   3  -4  -7   34.57    2.78
   3  -4  -7   38.56    3.34
   3  -4  -7   30.59    7.27
  -3   4   6   28.67    2.60
   3  -4  -6   27.95    2.24
   3  -4  -6   27.93    2.52
   3  -4  -6   28.35    2.52
   3  -4  -6   26.22    7.15
   3  -4  -5   69.25    3.56
   3  -4  -5   68.19    3.95
  -3   4   5   79.66    4.41
   3  -4  -5   87.33    9.12
   3  -4  -5   71.78    3.46
   3  -4  -4  222.34    7.37
   3  -4  -4  212.33   13.06
  -3   4   4  218.68    7.41
   3  -4  -4  219.33    5.47
  -3   4   3    1.67    1.20
   3  -4  -3    1.45    0.97
   3  -4  -3    1.82    1.25
  -3   4   2  589.82   13.26
   3  -4  -2  547.74   12.94
  -3   4   2  554.56   10.70
   3  -4  -1    5.80    2.06
  -3   4   1    7.41    2.16
  -3   4   1    6.98    1.62
   3  -4   0  558.52   14.81
  -3   4   0  536.84   12.25
  -3   4   0  555.93   14.02
   3  -4   0  539.80   16.18
   3  -4   0  514.11   11.46
  -3   4  -1    8.12    2.40
   3  -4   1    5.26    1.41
  -3   4  -1    4.17    1.66
   3  -4   1    8.70    4.21
  -3   4  -2  105.64    6.75
   3  -4   2  112.89    4.69
   3  -4   2   96.17    6.60
  -3   4  -2  102.16    6.36
   3  -4   3  115.21    6.68
  -3   4  -3  117.30    7.30
   3  -4   3  115.81    4.51
  -3   4  -3  109.60    7.23
  -3   4  -4   37.58    4.60
   3  -4   4   39.17    4.02
   3  -4   4   34.61    2.34
  -3   4  -4   35.26    4.72
  -3   4  -5    6.02    2.67
  -3   4  -5    1.05    1.87
  -3   4  -6  128.46    9.20
  -3   4  -6  134.07    8.72
  -3   4  -7   14.66    4.12
  -3   4  -7   10.34    3.36
  -3   4  -8  317.62   15.51
  -3   4  -8  308.98   14.10
  -3   4  -9  151.54   11.66
  -3   4  -9  120.71    9.38
  -3   4 -10   11.99    4.68
  -3   4 -10   12.95    4.13
  -3   4 -11  168.64   13.39
  -3   4 -11  177.74   11.59
  -3   4 -12  162.43   11.44
  -3   4 -12  159.71   13.51
  -3   4 -13   69.86    9.91
   3  -4  13   57.16    5.23
   3  -4  14   80.61    6.25
  -3   4 -14   57.90    9.01
   3  -4  15   24.59    3.82
  -3   4 -15   21.15    6.49
  -3   4 -16  269.65   19.98
   3  -4  16  255.63   11.32
  -3   4 -17    1.83    5.22
   3  -4  17    2.21    2.44
   3  -4  18   41.96    5.03
  -3   4 -18   48.02   10.25
   3  -4  19    3.16    2.68
  -3   4 -19    8.65    7.32
   3  -4  20   14.06    3.62
  -3   4 -20   13.52    7.83
   3  -4  21    0.89    2.29
  -3   4 -21   -0.02    5.99
  -3   4 -22   -8.54    7.75
   3  -4  22    1.98    2.70
   3  -4  23  106.24    8.71
  -3   4 -23  112.39   16.21
  -3   4 -24   -6.97    7.35
   3  -4  24   -0.77    3.00
  -3   4 -25    1.23    6.76
   3  -4  25   10.37    3.79
   3  -4  26    5.08    2.98
  -3   4 -26    1.65    7.66
   3  -4  27    1.47    3.11
  -3   4 -27    9.15    8.70
   3  -4  28    3.77    3.43
   3  -4  29   16.86    4.63
   3  -3 -30  -24.89   18.26
   3  -3 -29    3.82    7.50
   3  -3 -29  -15.37   15.00
   3  -3 -28   32.01   10.02
   3  -3 -28   37.11   18.28
   3  -3 -27   -8.53    8.18
   3  -3 -27    6.02   13.67
   3  -3 -26    0.64    7.34
   3  -3 -26   -0.83   12.98
   3  -3 -25  -10.02    9.66
   3  -3 -25   12.83   13.37
   3  -3 -24   38.39   10.57
   3  -3 -24   42.10   17.77
   3  -3 -23    5.71    6.73
   3  -3 -23   10.89   12.72
   3  -3 -22   44.56   15.55
   3  -3 -22   42.98    9.87
   3  -3 -21  134.97   21.64
   3  -3 -21  121.73   13.74
   3  -3 -20    2.85    6.37
   3  -3 -20    7.42   11.20
  -3   3  19   70.25    4.09
   3  -3 -19   73.79   15.46
   3  -3 -19   48.37    9.81
   3  -3 -18   30.28    7.66
  -3   3  18   40.13    3.14
   3  -3 -18   25.67   11.79
   3  -3 -17  235.80   23.13
   3  -3 -17  254.85   16.46
  -3   3  17  263.19    7.41
   3  -3 -16   11.97    6.92
  -3   3  16    4.69    1.41
   3  -3 -16    2.42   10.56
   3  -3 -15    8.25    6.86
  -3   3  15    1.84    1.21
   3  -3 -15    5.10   10.72
   3  -3 -14    2.90    6.10
  -3   3  14    3.98    1.39
   3  -3 -14   11.66   10.68
   3  -3 -13  623.68   30.84
  -3   3  13  645.00   10.61
   3  -3 -13  620.93    9.72
   3  -3 -12  112.84    4.14
  -3   3  12  103.29    4.32
   3  -3 -12  101.57   14.31
   3  -3 -12  105.39    9.50
  -3   3  11  173.22    5.45
   3  -3 -11  195.39   17.46
   3  -3 -11  186.97    5.20
   3  -3 -11  176.46   10.63
   3  -3 -10    0.22    0.78
  -3   3  10    2.19    1.15
   3  -3 -10   -2.46    4.23
  -3   3   9   46.42    2.89
   3  -3  -9   42.03    9.01
   3  -3  -9   44.14    5.41
   3  -3  -9   49.84    2.74
   3  -3  -8   33.17    4.43
  -3   3   8   32.21    2.47
  -3   3   8   33.68    2.33
   3  -3  -8   20.64    7.55
   3  -3  -8   31.08    2.14
   3  -3  -7  631.86    9.59
  -3   3   7  657.97   10.65
  -3   3   7  629.58    8.75
   3  -3  -7  572.78   23.15
   3  -3  -7  637.74   11.96
   3  -3  -6 1129.10   13.14
  -3   3   6 1057.21   13.96
   3  -3  -6 1133.23   31.09
   3  -3  -6 1128.00   13.69
   3  -3  -5   27.57    2.25
  -3   3   5   26.04    2.41
   3  -3  -5   28.88    2.38
   3  -3  -5   37.63    7.16
   3  -3  -5   25.37    1.99
  -3   3   4   38.47    2.99
   3  -3  -4   39.50    2.75
   3  -3  -4   37.17    2.50
   3  -3  -4   25.87    6.57
   3  -3  -4   39.18    2.13
   3  -3  -3    1.79    1.05
  -3   3   3    2.91    1.27
   3  -3  -3    0.97    0.72
   3  -3  -2   25.27    2.42
  -3   3   2   24.11    2.55
  -3   3   2   26.87    1.99
   3  -3  -2   22.06    5.30
  -3   3   1  680.70   13.58
  -3   3   1  729.16   10.95
   3  -3  -1  786.59   20.74
   3  -3  -1  713.48   14.14
   3  -3  -1  752.60   13.61
   3  -3   0   29.34    3.17
  -3   3   0   28.25    2.63
  -3   3   0   31.89    3.26
   3  -3   0   29.09    2.82
   3  -3   0   33.11    4.90
  -3   3  -1  136.86    6.66
   3  -3   1  155.36    7.24
   3  -3   1  137.43    5.26
   3  -3   1  152.43    8.65
  -3   3  -1  136.31    6.03
  -3   3  -2  102.63    5.82
  -3   3  -2  100.36    6.04
   3  -3   2  108.15    4.14
   3  -3   2  109.08    6.90
   3  -3   2  100.15    6.41
  -3   3  -3  567.01   14.55
   3  -3   3  576.87   13.45
  -3   3  -3  580.70   14.79
   3  -3   3  580.41    8.34
  -3   3  -4  475.97   14.51
   3  -3   4  481.17    6.47
  -3   3  -4  508.30   14.39
   3  -3   4  482.61   10.69
  -3   3  -5  392.74   14.12
  -3   3  -5  414.49   13.62
  -3   3  -6    0.54    2.55
  -3   3  -6    1.43    1.95
  -3   3  -7    3.14    2.85
  -3   3  -7    9.26    2.58
  -3   3  -8 1570.91   29.12
  -3   3  -8 1540.67   33.17
  -3   3  -9  371.47   17.21
  -3   3  -9  335.56   14.23
  -3   3 -10   21.21    5.75
  -3   3 -10   24.57    4.58
  -3   3 -11   43.80    5.99
  -3   3 -11   63.05    8.88
  -3   3 -12    2.30    2.78
  -3   3 -12    7.29    5.52
  -3   3 -13  318.64   15.38
  -3   3 -13  336.37   19.68
  -3   3 -14    7.47    5.85
  -3   3 -14    6.36    2.98
  -3   3 -15    2.66    5.20
   3  -3  15    1.71    2.10
   3  -3  16   76.02    6.07
  -3   3 -16   81.33   11.49
   3  -3  17  111.08    7.50
  -3   3 -17  104.96   12.96
   3  -3  18   46.63    5.10
  -3   3 -18   50.29    9.94
  -3   3 -19    0.61    6.03
   3  -3  19    6.26    2.66
   3  -3  20   32.32    4.53
  -3   3 -20   50.81   11.10
  -3   3 -21    5.16    6.85
   3  -3  21    2.42    2.37
  -3   3 -22    7.57    7.30
   3  -3  22   -2.86    2.88
  -3   3 -23    4.37    7.50
   3  -3  23    5.45    2.79
   3  -3  24    3.77    3.03
  -3   3 -24   -7.09    7.58
   3  -3  25   18.16    4.39
  -3   3 -25   20.18    9.82
   3  -3  26   -2.44    2.75
  -3   3 -26  -15.23   10.20
  -3   3 -27   -0.33    7.62
   3  -3  27   10.94    4.13
   3  -3  28   -0.20    2.98
  -3   3 -28   13.97   10.47
   3  -3  29   30.22    5.97
   3  -3  30    1.09    3.14
   3  -2 -31    9.12   16.18
   3  -2 -30  -15.71   18.48
   3  -2 -30    1.62    7.92
   3  -2 -29   15.52   16.48
   3  -2 -29    6.92    8.14
   3  -2 -28  -12.69   15.00
   3  -2 -28    0.64    7.69
   3  -2 -27    4.43    8.32
   3  -2 -27    6.46   13.42
   3  -2 -26   19.20    8.42
   3  -2 -26   44.39   16.39
   3  -2 -25   -3.12    6.43
   3  -2 -25  -23.80   15.64
   3  -2 -24   23.00    9.33
   3  -2 -24   13.74   12.88
   3  -2 -23   32.50    9.02
   3  -2 -23   11.40   13.33
   3  -2 -22   10.87    7.26
   3  -2 -22   23.35   13.78
   3  -2 -21    4.62    6.71
  -3   2  21    6.13    2.05
  -3   2  20    5.65    1.84
   3  -2 -20    3.75    5.59
   3  -2 -20    8.65   11.78
  -3   2  19    5.03    1.64
   3  -2 -19   12.15    6.60
   3  -2 -19    9.49   10.48
   3  -2 -18    8.51    5.83
  -3   2  18    7.80    1.97
   3  -2 -18   11.51   11.64
  -3   2  17  480.72   11.05
   3  -2 -17  445.16   30.03
   3  -2 -17  462.90   22.02
  -3   2  16  254.17    7.89
   3  -2 -16  262.19   22.85
   3  -2 -16  265.43   16.03
   3  -2 -15    9.43    5.69
  -3   2  15    5.65    1.51
   3  -2 -15    6.21   10.08
  -3   2  14   48.54    3.42
   3  -2 -14   40.92    7.22
   3  -2 -14   46.10   11.13
   3  -2 -13   -1.47    4.90
  -3   2  13    7.37    1.76
   3  -2 -12   13.76    9.77
  -3   2  12    9.32    1.70
   3  -2 -12   -1.57    4.52
   3  -2 -11    2.61    4.35
  -3   2  11    4.14    1.35
   3  -2 -10   -0.88    3.69
  -3   2  10    0.71    0.93
   3  -2 -10    1.17    8.12
  -3   2   9  151.53    5.20
   3  -2  -9  158.14   14.98
  -3   2   9  151.25    5.63
   3  -2  -9  157.65    8.68
   3  -2  -8  183.64    5.37
  -3   2   8  176.94    5.54
  -3   2   8  178.38    5.45
   3  -2  -8  156.20   13.86
   3  -2  -8  160.93    7.96
   3  -2  -7  218.39   15.47
  -3   2   7  218.53    6.20
   3  -2  -7  222.61    5.89
   3  -2  -7  220.36    8.27
  -3   2   7  218.30    5.33
   3  -2  -6 1060.94   12.93
  -3   2   6 1062.39   13.57
  -3   2   6 1016.53    9.84
   3  -2  -6 1112.83   31.62
   3  -2  -6 1030.91   14.74
   3  -2  -5  136.18    4.71
  -3   2   5  124.63    4.74
   3  -2  -5  114.83   10.53
  -3   2   5  122.00    2.89
   3  -2  -5  133.58    4.73
   3  -2  -4  399.96    5.95
   3  -2  -4  346.46    5.19
  -3   2   4  359.49    8.13
   3  -2  -4  370.14    7.80
   3  -2  -4  344.31   16.79
  -3   2   3  736.61   11.92
   3  -2  -3  706.77   22.10
   3  -2  -3  721.42    6.18
   3  -2  -3  730.79    7.88
   3  -2  -3  784.78   11.46
   3  -2  -2 1360.01   11.92
  -3   2   2 1387.44   16.92
   3  -2  -2 1418.88    7.60
   3  -2  -2 1374.45   29.63
  -3   2   1   25.88    2.57
  -3   2   1   26.02    1.62
  -3   2   1   26.14    4.17
   3  -2  -1   27.68    5.60
   3  -2  -1   29.08    2.23
  -3   2   0 1835.53   21.22
  -3   2   0 1876.17   26.22
   3  -2   0 1910.91   31.69
   3  -2   0 1862.86   18.58
  -3   2  -1   90.10    4.37
  -3   2  -1  102.35    5.33
   3  -2   1   98.68    7.20
  -3   2  -1   80.36    5.55
   3  -2   1   93.14    4.97
  -3   2  -2   71.61    4.56
  -3   2  -2   79.57    5.00
   3  -2   2   69.49    5.70
   3  -2   2   70.75    4.86
  -3   2  -2   79.13    5.01
  -3   2  -3  280.69    9.91
  -3   2  -3  324.35   10.11
  -3   2  -3  314.89    8.16
   3  -2   3  277.64    9.59
   3  -2   3  310.74   10.25
  -3   2  -4 2361.50   28.40
   3  -2   4 2310.13   30.18
   3  -2   4 2381.65   22.66
  -3   2  -4 2276.46   30.79
  -3   2  -5  136.32    7.23
  -3   2  -5  131.70    8.13
  -3   2  -6  244.24    9.94
  -3   2  -6  238.98   11.54
  -3   2  -7   30.77    4.18
  -3   2  -7   30.77    5.38
  -3   2  -8  347.83   15.57
  -3   2  -8  339.33   12.88
  -3   2  -9   50.12    5.29
  -3   2  -9   60.00    7.41
  -3   2 -10    8.64    4.57
  -3   2 -10    7.72    3.00
  -3   2 -11   27.39    6.36
  -3   2 -11   35.71    5.14
  -3   2 -12  140.16    4.41
  -3   2 -12  160.06   10.16
  -3   2 -12  148.55    6.01
  -3   2 -12  159.26   13.48
  -3   2 -13  173.26   10.96
  -3   2 -13  169.59    7.56
  -3   2 -13  183.32   14.90
  -3   2 -14   35.55    4.49
  -3   2 -14   27.72    7.01
  -3   2 -14   37.68    5.61
  -3   2 -15  111.82    9.39
  -3   2 -15  106.72    5.07
  -3   2 -15   96.49    7.45
  -3   2 -15  103.71   12.45
  -3   2 -16   44.19    9.42
  -3   2 -16   43.04    5.96
   3  -2  17   62.14    5.55
  -3   2 -17   74.85    8.43
  -3   2 -18    8.79    6.79
   3  -2  18    9.07    2.59
  -3   2 -19   12.90    7.46
   3  -2  19    9.28    2.92
   3  -2  20  184.93    9.81
  -3   2 -20  177.65   17.98
  -3   2 -21    6.49    7.07
   3  -2  21   -1.53    2.35
   3  -2  22   16.60    3.27
  -3   2 -22   28.40    9.96
   3  -2  23    7.21    3.10
  -3   2 -23    3.52    7.41
   3  -2  24   18.96    4.10
  -3   2 -24   17.23    8.86
  -3   2 -25   21.27    9.74
   3  -2  25   50.44    6.09
   3  -2  26   64.99    6.92
  -3   2 -26   62.16   13.63
   3  -2  27   27.24    5.35
  -3   2 -27   13.15    8.89
   3  -2  28    7.20    3.45
  -3   2 -28   19.27   10.91
   3  -2  29   11.27    3.90
  -3   2 -29   26.95   11.14
   3  -1 -31   28.40   18.80
   3  -1 -31    1.48    7.30
   3  -1 -30    0.07   13.44
   3  -1 -30   13.34    9.25
   3  -1 -29    4.56   12.95
   3  -1 -29    2.57    7.81
   3  -1 -28    6.08   11.68
   3  -1 -28    5.08    7.37
   3  -1 -27   -6.25   13.86
   3  -1 -27   -1.84    7.63
   3  -1 -26   -1.28    7.00
   3  -1 -26    7.23   14.24
   3  -1 -25    8.54   12.21
   3  -1 -25   14.41    8.14
   3  -1 -24   -1.58    6.37
   3  -1 -24  -20.51   15.15
   3  -1 -23    7.57    7.06
   3  -1 -23    1.00   11.17
   3  -1 -22   14.20    7.59
  -3   1  22   19.81    3.16
   3  -1 -22   11.04   10.89
   3  -1 -21   40.27    9.09
  -3   1  21   35.88    3.87
   3  -1 -21   49.16   20.31
   3  -1 -20    3.49    5.19
  -3   1  20    4.98    2.00
   3  -1 -20   -3.15   10.35
   3  -1 -19    7.48    5.11
  -3   1  19    6.18    2.04
   3  -1 -18    5.41    5.98
  -3   1  18    3.92    1.85
   3  -1 -18   12.78    9.62
  -3   1  17  169.94    7.19
   3  -1 -17  186.80   20.89
   3  -1 -17  190.92   14.50
   3  -1 -16   -0.46    4.79
  -3   1  16    4.25    1.78
   3  -1 -16   11.88    9.57
  -3   1  15  261.99    8.39
   3  -1 -15  244.61   20.94
   3  -1 -15  273.41   15.63
  -3   1  14   58.99    4.05
   3  -1 -14   49.61   12.28
   3  -1 -14   66.55    8.21
   3  -1 -13   22.38    5.85
  -3   1  13   13.85    2.29
   3  -1 -13   11.89    8.67
  -3   1  12   68.56    4.10
   3  -1 -12   62.92   12.43
   3  -1 -12   59.86    7.29
  -3   1  11   52.71    3.49
   3  -1 -11   56.80    6.59
   3  -1 -10  167.35   15.57
  -3   1  10  149.64    5.58
   3  -1 -10  149.20    9.04
   3  -1  -9   26.55    3.92
  -3   1   9   21.13    2.27
  -3   1   9   22.75    3.59
   3  -1  -9   17.44    6.57
  -3   1   8  510.27   10.74
   3  -1  -8  463.51   23.08
  -3   1   8  486.22    9.61
   3  -1  -8  497.25   13.48
   3  -1  -7  330.71   19.05
  -3   1   7  327.85    7.74
  -3   1   7  319.78    7.62
   3  -1  -7  315.45    9.82
  -3   1   6  660.14   10.79
   3  -1  -6  638.94   24.79
  -3   1   6  594.99    8.88
   3  -1  -6  641.58   12.16
   3  -1  -5  282.40    6.86
  -3   1   5  283.87    7.02
   3  -1  -5  266.65   15.65
  -3   1   5  293.56    4.96
   3  -1  -5  261.94    6.58
   3  -1  -4    5.78    1.13
  -3   1   4    5.67    1.38
   3  -1  -4    6.38    1.29
   3  -1  -4    5.80    5.02
  -3   1   3 2541.79   21.37
   3  -1  -3 2551.80   20.53
   3  -1  -2 1306.08   14.93
  -3   1   2 1263.58   15.26
   3  -1  -2 1237.71   29.07
   3  -1  -1    6.30    3.46
  -3   1   1    6.40    1.52
  -3   1   1    4.11    3.78
  -3   1   0  564.86    7.42
   3  -1   0  530.90    6.17
  -3   1   0  601.31   17.13
   3  -1   0  569.26   18.32
  -3   1   0  540.48   10.57
  -3   1  -1  630.04   11.86
  -3   1  -1  654.86   17.41
   3  -1   1  637.91    9.36
  -3   1  -1  641.77   10.55
   3  -1   1  644.05   18.03
  -3   1  -2  640.29   12.49
  -3   1  -2  644.98   16.62
   3  -1   2  703.74   11.55
   3  -1   2  682.14   17.05
  -3   1  -2  657.30   12.57
  -3   1  -3    2.61    2.10
   3  -1   3    1.65    1.83
  -3   1  -3    0.64    1.26
   3  -1   3    1.86    2.50
  -3   1  -3   -2.57    2.81
   3  -1   4  224.82    7.77
  -3   1  -4  255.51    8.64
  -3   1  -4  234.41    9.17
   3  -1   4  302.29   10.48
  -3   1  -4  312.47   11.21
  -3   1  -5   33.45    3.53
   3  -1   5   36.15    2.63
  -3   1  -5   38.80    3.91
  -3   1  -5   36.26    4.49
   3  -1   5   28.11    4.11
  -3   1  -6  242.34   11.26
  -3   1  -6  251.98    9.30
  -3   1  -6  216.52    7.78
   3  -1   6  256.00    5.62
  -3   1  -7  229.11    9.35
  -3   1  -7  223.32   11.68
   3  -1   7  235.05    4.79
  -3   1  -8    2.91    4.36
   3  -1   8    3.29    0.79
  -3   1  -8    3.99    2.13
  -3   1  -9    6.50    4.20
  -3   1  -9    7.86    2.44
   3  -1   9    9.26    1.20
  -3   1  -9    7.07    1.82
   3  -1  10  662.85    8.77
  -3   1 -10  678.58   12.34
  -3   1 -10  717.68   18.49
  -3   1 -10  695.48   23.33
  -3   1 -11  114.02    5.32
  -3   1 -11  113.71    5.81
  -3   1 -11  103.79    7.49
  -3   1 -11  107.58   10.63
  -3   1 -12   28.40    7.28
  -3   1 -12   32.33    4.47
  -3   1 -12   38.14    4.94
  -3   1 -12   39.70    3.44
  -3   1 -13  312.17   13.77
  -3   1 -13  289.43   11.04
  -3   1 -13  304.92    9.14
  -3   1 -13  299.47   18.32
  -3   1 -14   21.76    7.07
  -3   1 -14   11.52    2.40
  -3   1 -14   13.77    3.45
  -3   1 -14   17.57    4.85
  -3   1 -15 2360.74   39.69
  -3   1 -15 2249.57   35.03
  -3   1 -15 2314.32   27.65
  -3   1 -16  647.42   21.37
  -3   1 -16  587.42   19.51
  -3   1 -16  648.55   28.87
  -3   1 -17   26.16    8.08
  -3   1 -17   30.73    5.49
  -3   1 -17   27.52    6.24
   3  -1  18  186.83    8.86
  -3   1 -18  175.43   12.10
  -3   1 -18  191.85   17.02
  -3   1 -19   46.55   10.71
   3  -1  19   29.79    4.14
  -3   1 -19   32.98    6.82
  -3   1 -20   15.68    7.67
   3  -1  20    1.33    1.91
  -3   1 -20    6.64    6.78
  -3   1 -21   17.85    8.95
   3  -1  21   19.46    3.61
   3  -1  22   28.45    4.41
  -3   1 -22    3.50    7.42
   3  -1  23   70.30    6.44
  -3   1 -23   58.75   13.00
   3  -1  24    3.40    2.35
  -3   1 -24   22.02   10.43
   3  -1  25    2.89    2.73
  -3   1 -25   -7.26    9.72
   3  -1  26    4.96    3.02
  -3   1 -26    1.54    7.51
   3  -1  27   21.27    4.58
  -3   1 -27   33.43   12.17
   3  -1  28   56.13    6.46
  -3   1 -28   55.59   14.57
  -3   1 -29    9.70   12.27
   3   0 -31   10.38   14.39
   3   0 -31   19.41    9.83
   3   0 -30    5.93   16.11
   3   0 -30   -3.04    7.85
   3   0 -29   15.62   16.43
   3   0 -29    6.81    6.76
   3   0 -28  -21.47   16.80
   3   0 -28    9.92    7.87
   3   0 -27   15.19    7.95
   3   0 -27   26.60   15.07
   3   0 -26    1.32   11.46
   3   0 -26   13.54    7.63
   3   0 -25   22.52    8.40
   3   0 -25   33.37   16.06
   3   0 -24   -6.17   11.57
   3   0 -24    1.90    5.75
  -3   0  24    7.49    2.85
   3   0 -23    6.08    6.49
   3   0 -23   -9.32   12.32
  -3   0  23    0.41    1.96
  -3   0  22   -0.76    2.00
   3   0 -22    0.03    5.49
   3   0 -22   -8.50   10.87
  -3   0  21   34.50    4.21
   3   0 -21   13.99    6.24
   3   0 -21   21.16   11.56
  -3   0  20    1.00    1.77
   3   0 -20   -6.18    5.81
   3   0 -20    2.45   10.04
   3   0 -19   39.97   11.44
   3   0 -19   42.46    8.13
  -3   0  19   40.17    4.25
   3   0 -18   11.81    5.73
  -3   0  18    2.91    1.47
   3   0 -18    7.51   10.08
  -3   0  17    3.11    1.88
   3   0 -17    8.11    5.40
   3   0 -17   16.23   11.42
   3   0 -16   -3.35    4.78
  -3   0  16   -0.01    1.41
   3   0 -16    0.22    9.15
   3   0 -15   47.57    6.98
  -3   0  15   46.00    3.94
   3   0 -15   39.19   11.22
  -3   0  14   59.58    4.27
   3   0 -14   84.46    9.18
   3   0 -14   68.70   13.17
   3   0 -13  266.64   21.50
  -3   0  13  282.63    8.82
   3   0 -13  287.03   14.67
   3   0 -12   10.91    4.32
  -3   0  12   17.30    2.36
   3   0 -12   19.51    9.72
  -3   0  11   12.56    2.08
   3   0 -11    9.10    3.54
   3   0 -11    8.64    7.33
   3   0 -10 1291.27   41.08
   3   0 -10 1303.70   26.16
  -3   0   9   19.56    2.37
   3   0  -9   18.00    3.77
   3   0  -9   20.52    8.37
  -3   0   8  441.21    9.66
   3   0  -8  424.16   22.55
  -3   0   8  418.64   12.59
   3   0  -8  433.78   13.14
   3   0  -7   78.98    5.34
  -3   0   7   75.73    3.93
   3   0  -7   66.07    9.69
  -3   0   7   79.14    5.62
  -3   0   6  361.57    8.37
   3   0  -6  357.43    9.78
   3   0  -6  327.10   18.79
  -3   0   6  338.40    9.79
   3   0  -5   27.40    6.42
   3   0  -5   39.54    2.96
  -3   0   5   43.24    2.95
  -3   0   5   32.59    3.22
  -3   0   4    9.89    1.84
   3   0  -4    3.88    4.40
   3   0  -4   14.58    1.69
  -3   0   4   10.19    1.67
  -3   0   3  480.91    9.38
   3   0  -3  504.92    6.21
   3   0  -3  517.75   20.74
  -3   0   2  262.28    6.84
   3   0  -2  245.81   14.02
  -3   0   1  175.69    5.75
  -3   0   1  172.64   11.04
   3   0  -1  176.58   11.33
  -3   0   0  509.44    9.81
   3   0   0  473.01    4.58
  -3   0   0  526.45   17.99
  -3   0   0  498.96    6.40
  -3   0  -1  791.80   12.60
   3   0   1  819.42    7.72
  -3   0  -1  928.35   22.76
  -3   0  -1  755.89   10.26
   3   0   1  914.88   21.93
   3   0   2  559.64   16.22
   3   0   2  546.00    7.79
  -3   0  -2  576.62   17.15
  -3   0  -2  589.99   10.78
  -3   0  -2  538.08   10.76
  -3   0  -3  183.23    6.57
   3   0   3  169.75    8.21
   3   0   3  196.74    5.67
  -3   0  -3  178.80    7.25
  -3   0  -3  164.98    8.87
   3   0   4   19.64    2.81
  -3   0  -4   19.45    2.46
   3   0   4   19.86    2.65
  -3   0  -4   19.62    3.50
  -3   0  -4   25.01    4.22
  -3   0  -5  226.56    9.63
   3   0   5  214.42    7.44
  -3   0  -5  236.47    8.02
   3   0   5  238.97    7.91
  -3   0  -5  232.65    9.80
  -3   0  -6 1137.96   20.41
  -3   0  -6 1043.31   17.68
   3   0   6 1123.68   15.75
  -3   0  -6 1004.26   21.40
  -3   0  -7   75.07    4.98
   3   0   7   78.87    4.00
  -3   0  -7   63.10    4.79
  -3   0  -7   70.70    7.45
  -3   0  -8   76.96    5.14
   3   0   8   71.09    3.66
  -3   0  -8   73.80    8.15
  -3   0  -8   69.26    5.06
  -3   0  -9  192.28    8.66
   3   0   9  184.48    5.80
  -3   0  -9  159.00   11.44
  -3   0  -9  166.07    7.26
   3   0  10   91.63    4.27
  -3   0 -10   82.53    6.04
  -3   0 -10   87.27    5.31
  -3   0 -10  100.62   10.17
   3   0  11 1188.93   15.63
  -3   0 -11 1222.95   19.67
  -3   0 -11 1192.53   23.04
  -3   0 -12   15.20    7.04
  -3   0 -12   14.34    2.65
  -3   0 -12   19.71    3.72
[truncated: 577,483 more chars]
